# Supplementary material for: Annual burden of disease in Nakaale, Karamoja: A descriptive, cross-sectional study
Source: PLOS Glob Public Health. 2022 Apr 26;2(4):e0000222. doi: 10.1371/journal.pgph.0000222 (PMC10021429; doi:10.1371/journal.pgph.0000222)
Supplement: S1 Data — (XLSX) [file pgph.0000222.s001.xlsx]

## Sheet: data set
Month of Dx	on-call	Age	age group	Sex	Village	5km radius	rural urban	Diagnosis	Dx category	Diagnosis 2	Dx category 2	Diagnosis 3	Dx category 3	# of diagnoses	Parish	SubCounty	District	Nearest Health Centre
January	yes	2	2	f	alamacar	under	rural	Malaria	2					1	alamacar	loregae	nakapiripirit	nakaale
January	yes	0	1	m	nakasien	under	rural	septicaemia	2					1	nakaale	loregae	nakapiripirit	nakaale
January	no	0	1	f	alamacar	under	rural	pneumonia	5	conjunctivitis	16			2	alamacar	loregae	nakapiripirit	nakaale
January	no	12	3	m	alamacar	under	rural	brucellosis	2					1	alamacar	loregae	nakapiripirit	nakaale
January	no	19	4	m	alamacar	under	rural	brucellosis	2					1	alamacar	loregae	nakapiripirit	nakaale
January	no	0	1	f	alamacar	under	rural	dysentery	6					1	alamacar	loregae	nakapiripirit	nakaale
January	no	0	1	f	alamacar	under	rural	gastro enteritis	6					1	alamacar	loregae	nakapiripirit	nakaale
January	no	2	2	f	Alamacar	under	rural	Giardiasis	6					1	alamacar	loregae	nakapiripirit	nakaale
January	no	3	2	f	Alamacar	under	rural	Malaria	2					1	alamacar	loregae	nakapiripirit	nakaale
January	no	21	4	f	alamacar	under	rural	Malaria	2					1	alamacar	loregae	nakapiripirit	nakaale
January	no	0	1	m	Namoropus	over	rural	Malaria	2					1	alamacar	loregae	nakapiripirit	nakaale
January	no	3	2	f	Alamacar	under	rural	Otitis Externa	17					1	alamacar	loregae	nakapiripirit	nakaale
January	no	28	4	f	alamacar	under	rural	otitis media	17					1	alamacar	loregae	nakapiripirit	nakaale
January	no	0	1	m	alamacar	under	rural	pneumonia	5					1	alamacar	loregae	nakapiripirit	nakaale
January	no	48	5	m	Alamacar	under	rural	tonsillitis	17					1	alamacar	loregae	nakapiripirit	nakaale
January	no	10	3	f	alamacar	under	rural	wound	1					1	alamacar	loregae	nakapiripirit	nakaale
January	no	7	3	f	nabilatuk	over	urban	brucellosis	2					1	central ward	nabilatuk tc	nabilatuk	nabilatuk
January	no	4	2	m	nakapiripirit	over	urban	urinary tract infection	7	Malaria	2			2	katanga/township ward	nakapiripirit tc	nakapiripirit	nakapiripirit
January	no	40	5	m	nakapiripirit	over	urban	Orchitis	7					1	katanga/township ward	nakapiripirit tc	nakapiripirit	nakapiripirit
January	no	8	3	m	kobeyon	over	rural	amoebiasis	6					1	kobeyon	loreng	nakapiripirit	nabulenger
January	no	3	2	f	kokuwam	over	rural	Malaria	2	dermatitis	18	pneumonia	5	3	kokuwam	namalu	nakapiripirit	namalu
January	no	2	2	f	namalu	over	rural	Malaria	2	respiratory tract infection	5			2	kokuwam	namalu	nakapiripirit	namalu
January	no	32	4	m	kokuwam	over	rural	brucellosis	2					1	kokuwam	namalu	nakapiripirit	namalu
January	no	20	4	f	namalu	over	rural	dental Caries	19					1	kokuwam	namalu	nakapiripirit	namalu
January	no	0	1	f	namalu	over	rural	gastro enteritis	6					1	kokuwam	namalu	nakapiripirit	namalu
January	no	1	2	f	kawolobu	over	rural	Malaria	2					1	kokuwam	namalu	nakapiripirit	namalu
January	no	25	4	f	kokuwam	over	rural	paratyphoid fever	2					1	kokuwam	namalu	nakapiripirit	namalu
January	no	22	4	f	Namalu	over	rural	Pneumonia	5					1	kokuwam	namalu	nakapiripirit	namalu
January	no	0	1	f	lokatapan	over	rural	dermatitis	18	pneumonia	5			2	lokatapan	namalu	nakapiripirit	namalu
January	no	22	4	m	Lokatapan	over	rural	Pneumonia	5					1	lokatapan	namalu	nakapiripirit	namalu
January	no	20	4	m	lomorimor	over	rural	brucellosis	2					1	lomorimor	kaawach	nakapiripirit	lomoruanyangae
January	no	1	2	m	lomorimor	over	rural	Malaria	2					1	lomorimor	kaawach	nakapiripirit	lomoruanyangae
January	no	40	5	f	lopedot	over	rural	pneumonia	5					1	loperot	kaawach	nakapiripirit	amaler
January	no	3	2	f	nawalangor	over	rural	Malaria	2	conjunctivitis	16	giardiasis	6	3	loregae	loregae	nakapiripirit	nabulenger
January	no	2	2	m	ajokokipi	over	rural	Malaria	2	conjunctivitis	16			2	loregae	loregae	nakapiripirit	nabulenger
January	no	2	2	m	loregae	over	rural	Malaria	2					1	loregae	loregae	nakapiripirit	nabulenger
January	no	0	1	f	Nawalangor	over	rural	Pneumonia	5					1	loregae	loregae	nakapiripirit	nabulenger
January	no	70	6	f	nawalangor	over	rural	respiratory tract infection	5					1	loregae	loregae	nakapiripirit	nabulenger
January	no	23	4	f	Loreng	over	rural	Gingivitis	19					1	loreng	loreng	nakapiripirit	nabulenger
January	no	0	1	m	nabulenger	over	rural	pneumonia	5					1	nabulenger	loreng	nakapiripirit	nabulenger
January	no	21	4	m	Nakaale	under	rural	Malaria	2	Giardiasis	6			2	nakaale	loregae	nakapiripirit	nakaale
January	no	60	6	f	nakaale	under	rural	dental Caries	19					1	nakaale	loregae	nakapiripirit	nakaale
January	no	39	5	m	nakaale	under	rural	tonsillitis	17					1	nakaale	loregae	nakapiripirit	nakaale
January	no	35	4	f	Nakaale	under	rural	urinary tract infection	7					1	nakaale	loregae	nakapiripirit	nakaale
January	no	2	2	f	nataparengan	over	rural	Malaria	2	tinea corporis	18			2	nataparengan	nabilatuk	nabilatuk	nabilatuk
January	no	3	2	m	Nataparengan	over	rural	Arthritis	10					1	nataparengan	nabilatuk	nabilatuk	nabilatuk
January	no	0	1	f	nakoreete	over	rural	Giardiasis	6	Brucellosis	2			2	nathinyonoit	tokora	nakapiripirit	tokora
January	no	19	4	m	nakoreete	over	rural	brucellosis	2					1	nathinyonoit	tokora	nakapiripirit	tokora
January	no	2	2	m	nakoreete	over	rural	Malaria	2					1	nathinyonoit	tokora	nakapiripirit	tokora
January	no	30	4	m	nakoreete	over	rural	Malaria	2					1	nathinyonoit	tokora	nakapiripirit	tokora
January	no	3	2	m	naturum	under	rural	Malaria	2	pneumonia	5			2	naturum	loregae	nakapiripirit	nabulenger
January	no	23	4	m	naturum	under	rural	brucellosis	2					1	naturum	loregae	nakapiripirit	nabulenger
January	no	0	1	m	naturum	under	rural	gastro enteritis	6					1	naturum	loregae	nakapiripirit	nabulenger
January	no	2	2	f	Naturum	under	rural	Malaria	2					1	naturum	loregae	nakapiripirit	nabulenger
January	no	33	4	f	naturum	under	rural	musculoskeletal pain	10					1	naturum	loregae	nakapiripirit	nabulenger
January	no	0	1	m	naturum	under	rural	pneumonia	5					1	naturum	loregae	nakapiripirit	nabulenger
January	no	8	3	f	naturum	under	rural	pneumonia	5					1	naturum	loregae	nakapiripirit	nabulenger
January	no	9	3	m	naturum	under	rural	respiratory tract infection	5					1	naturum	loregae	nakapiripirit	nabulenger
January	no	19	4	f	tokora	over	rural	dental Caries	19					1	tokora	tokora	nakapiripirit	tokora
January	no	35	4	m	akuyam	under	rural	giardiasis	6	splenomegaly	6			2	akuyam	kakomongole	nakapiripirit	nakaale
January	no	65	6	f	akuyam	under	rural	gastro enteritis	6					1	akuyam	kakomongole	nakapiripirit	nakaale
January	no	1	2	f	akuyam	under	rural	Malaria	2					1	akuyam	kakomongole	nakapiripirit	nakaale
January	no	3	2	f	akuyam	under	rural	pneumonia	5					1	akuyam	kakomongole	nakapiripirit	nakaale
January	no	3	2	f	akuyam	under	rural	pneumonia	5					1	akuyam	kakomongole	nakapiripirit	nakaale
January	no	0	1	f	arecek	over	rural	pneumonia	5					1	akuyam	kakomongole	nakapiripirit	nakaale
January	no	1	2	f	alamacar	under	rural	Malaria	2	molluscum contagiosum	2			2	alamacar	loregae	nakapiripirit	nakaale
January	no	0	1	m	alamacar	under	rural	Malaria	2					1	alamacar	loregae	nakapiripirit	nakaale
January	no	20	4	m	alamacar	under	rural	Malaria	2					1	alamacar	loregae	nakapiripirit	nakaale
January	no	1	2	m	alamacar	under	rural	pneumonia	5					1	alamacar	loregae	nakapiripirit	nakaale
January	no	0	1	m	Namoropus	over	rural	pneumonia	5					1	alamacar	loregae	nakapiripirit	nakaale
January	no	30	4	m	nabilatuk	over	urban	urinary tract infection	7	brucellosis	2			2	central ward	nabilatuk tc	nabilatuk	nabilatuk
January	no	44	5	f	kaiku	over	rural	brucellosis	2					1	kaiku	kaawach	nakapiripirit	amaler
January	no	44	5	f	nakuyon	over	rural	Malaria	2	cough	5			2	kaiku	namalu	nakapiripirit	namalu
January	no	2	2	f	akwakori	over	rural	Malaria	2					1	kobeyon	loreng	nakapiripirit	nabulenger
January	no	17	3	f	namalu	over	rural	tonsillitis	17	paratyphoid fever	2			2	kokuwam	namalu	nakapiripirit	namalu
January	no	60	6	m	namalu	over	rural	brucellosis	2					1	kokuwam	namalu	nakapiripirit	namalu
January	no	12	3	m	namalu	over	rural	Malaria	2					1	kokuwam	namalu	nakapiripirit	namalu
January	no	1	2	f	loasam	under	rural	Malaria	2	pneumonia	5	stomatitis	19	3	loasam	loreng	nakapiripirit	nabulenger
January	no	1	2	m	lokoreto	over	rural	Malaria	2	conjunctivitis	16			2	lokatapan	namalu	nakapiripirit	lomoruanyangae
January	no	51	5	m	nakiloro	over	rural	gastro enteritis	6					1	lokatapan	namalu	nakapiripirit	namalu
January	no	0	1	f	apeichorait	under	rural	gastro enteritis	6					1	loperot	kaawach	nakapiripirit	amaler
January	no	0	1	m	nawalangor	over	rural	acute diarrhoea	6					1	loregae	loregae	nakapiripirit	nabulenger
January	no	1	2	m	nawalangor	over	rural	giardiasis	6					1	loregae	loregae	nakapiripirit	nabulenger
January	no	1	2	m	nawalangor	over	rural	Oral thrush	2					1	loregae	loregae	nakapiripirit	nabulenger
January	no	0	1	f	aoyareng	over	rural	pneumonia	5					1	loreng	loreng	nakapiripirit	nabulenger
January	no	35	4	m	nachele	over	rural	Malaria	2					1	lotaruk	lotaruk	nabilatuk	lotaruk
January	no	0	1	f	nabulenger	over	rural	pneumonia	5	conjunctivitis	16			2	nabulenger	loreng	nakapiripirit	nabulenger
January	no	25	4	f	nabulenger	over	rural	cough	5					1	nabulenger	loreng	nakapiripirit	nabulenger
January	no	19	4	f	nabulenger	over	rural	urinary tract infection	7					1	nabulenger	loreng	nakapiripirit	nabulenger
January	no	8	3	m	kopetatum	under	rural	Malaria	2	wound	1			2	nakaale	loregae	nakapiripirit	nakaale
January	no	49	5	m	nakasien	under	rural	respiratory tract infection	5					1	nakaale	loregae	nakapiripirit	nakaale
January	no	60	6	f	nakurobuin	over	rural	giardiasis	6					1	namerisiya	natirae	nabilatuk	natirae
January	no	34	4	m	chepsikunya	over	urban	musculoskeletal pain	10					1	nasak ward	chepsikunya tc	bulambuli	chepsikunya
January	no	28	4	m	nataparengan	over	rural	paratyphoid fever	2					1	nataparengan	nabilatuk	nabilatuk	nabilatuk
January	no	20	4	m	nakoreete	over	rural	brucellosis	2					1	nathinyonoit	tokora	nakapiripirit	tokora
January	no	0	1	m	nakoreete	over	rural	pneumonia	5					1	nathinyonoit	tokora	nakapiripirit	tokora
January	no	18	4	m	naturum	under	rural	musculoskeletal pain	10					1	naturum	loregae	nakapiripirit	nabulenger
January	no	2	2	f	naminit	under	rural	Malaria	2	malnutrition	15			2	okwapon	tokora	nakapiripirit	tokora
January	no	28	4	f	sakale	over	rural	musculoskeletal pain	10					1	sakale	lotaruk	nabilatuk	lotaruk
January	no	0	1	m	sakale	over	rural	oral thrush	2					1	sakale	lotaruk	nabilatuk	lotaruk
January	no	45	5	f	Okutot	over	rural	vaginal candidiasis	2					1	sakale	lotaruk	nabilatuk	lotaruk
January	no	8	3	m	akuyam	under	rural	wound	1					1	akuyam	kakomongole	nakapiripirit	nakaale
January	no	30	4	m	alamacar	under	rural	paratyphoid fever	2	animal bite	1			2	alamacar	loregae	nakapiripirit	nakaale
January	no	2	2	m	Alamacar	under	rural	Tinea Capitis	18	Otitis Media	17			2	alamacar	loregae	nakapiripirit	nakaale
January	no	27	4	m	alamacar	under	rural	gastro enteritis	6	scar pain	18			2	alamacar	loregae	nakapiripirit	nakaale
January	no	38	5	f	alamacar	under	rural	pneumonia	5	tuberculosis	5			2	alamacar	loregae	nakapiripirit	nakaale
January	no	0	1	m	Alamacar	under	rural	Acute Diarrhoea	6					1	alamacar	loregae	nakapiripirit	nakaale
January	no	7	3	m	alamacar	under	rural	amoebiasis	6					1	alamacar	loregae	nakapiripirit	nakaale
January	no	25	4	f	alamacar	under	rural	amoebiasis	6					1	alamacar	loregae	nakapiripirit	nakaale
January	no	47	5	f	alamacar	under	rural	arthritis	10					1	alamacar	loregae	nakapiripirit	nakaale
January	no	0	1	f	alamacar	under	rural	gastro enteritis	6					1	alamacar	loregae	nakapiripirit	nakaale
January	no	17	3	m	alamacar	under	rural	Malaria	2					1	alamacar	loregae	nakapiripirit	nakaale
January	no	1	2	m	alamacar	under	rural	pneumonia	5					1	alamacar	loregae	nakapiripirit	nakaale
January	no	25	4	f	Alamacar	under	rural	respiratory tract infection	5					1	alamacar	loregae	nakapiripirit	nakaale
January	no	2	2	m	alamacar	under	rural	sinusitis	17					1	alamacar	loregae	nakapiripirit	nakaale
January	no	4	2	m	Kanangakinoi	over	rural	Malaria	2	Giardiasis	6	Amoebiasis	6	3	angaro	natirae	nabilatuk	natirae
January	no	0	1	m	kanangakinoi	over	rural	pneumonia	5	gastro enteritis	6			2	angaro	natirae	nabilatuk	natirae
January	no	40	5	f	Atari	over	rural	urinary tract infection	7	vaginal candidiasis	2			2	buwebele	bumufuni	bulambuli	atari
January	no	59	6	m	Atari	over	rural	Giardiasis	6					1	buwebele	bumufuni	bulambuli	atari
January	no	0	1	f	Atari	over	rural	Malaria	2					1	buwebele	bumufuni	bulambuli	atari
January	no	40	5	f	kaiku	over	rural	Malaria	2	vaginal candidiasis	2			2	kaiku	kaawach	nakapiripirit	amaler
January	no	28	4	f	kaiku	over	rural	Malaria	2					1	kaiku	kaawach	nakapiripirit	amaler
January	no	2	2	m	Kaiku	over	rural	paratyphoid fever	2					1	kaiku	kaawach	nakapiripirit	amaler
January	no	59	6	m	nakapiripirit	over	urban	hypertension	4	diabetes mellitus	8			2	katanga/township ward	nakapiripirit tc	nakapiripirit	nakapiripirit
January	no	4	2	f	Nakapiripirit	over	urban	Malaria	2					1	katanga/township ward	nakapiripirit tc	nakapiripirit	nakapiripirit
January	no	20	4	f	Nakapiripirit	over	urban	Malaria	2					1	katanga/township ward	nakapiripirit tc	nakapiripirit	nakapiripirit
January	no	20	4	m	kobeyon	over	rural	brucellosis	2					1	kobeyon	loreng	nakapiripirit	nabulenger
January	no	30	4	f	Kobeyon	over	rural	Giardiasis	6					1	kobeyon	loreng	nakapiripirit	nabulenger
January	no	29	4	f	namalu	over	rural	epistaxis	17	amoebiasis	6			2	kokuwam	namalu	nakapiripirit	namalu
January	no	1	2	f	namalu	over	rural	Malaria	2	pneumonia	5			2	kokuwam	namalu	nakapiripirit	namalu
January	no	85	6	f	kokuwam	over	rural	brucellosis	2					1	kokuwam	namalu	nakapiripirit	namalu
January	no	1	2	m	namalu	over	rural	pneumonia	5					1	kokuwam	namalu	nakapiripirit	namalu
January	no	28	4	f	loasam	under	rural	brucellosis	2					1	loasam	loreng	nakapiripirit	nabulenger
January	no	30	4	m	Loasam	under	rural	urinary tract infection	7					1	loasam	loreng	nakapiripirit	nabulenger
January	no	0	1	m	napayan	over	rural	Malaria	2	pneumonia	5			2	lokaala	nabilatuk	nabilatuk	nabilatuk
January	no	50	5	f	nabukut	over	rural	otitis media	17					1	lokatapan	namalu	nakapiripirit	namalu
January	no	1	2	m	lomorunyangae	over	rural	pneumonia	5					1	lokatapan	namalu	nakapiripirit	lomoruanyangae
January	no	30	4	m	lotaruk	over	rural	paratyphoid fever	2					1	lotaruk	lotaruk	nabilatuk	lotaruk
January	no	37	5	f	lomorimor	over	rural	wound	1					1	lomorimor	kaawach	nakapiripirit	lomoruanyangae
January	no	15	3	m	Nakuluny	over	rural	urinary tract infection	7					1	loperot	kaawach	nakapiripirit	amaler
January	no	24	4	f	loregae	over	rural	brucellosis	2					1	loregae	loregae	nakapiripirit	nabulenger
January	no	27	4	m	aoyareng	over	rural	dermatitis	18	urinary tract infection	7			2	loreng	loreng	nakapiripirit	nabulenger
January	no	20	4	f	nabulenger	over	rural	Malaria	2	giardiasis	6			2	nabulenger	loreng	nakapiripirit	nabulenger
January	no	7	3	m	Nakaale	under	rural	Giardiasis	6					1	nakaale	loregae	nakapiripirit	nakaale
January	no	54	5	f	nakasien	under	rural	herpes simplex labialis	6					1	nakaale	loregae	nakapiripirit	nakaale
January	yes	30	4	m	nakaale	under	rural	hypoglycaemia	1					1	nakaale	loregae	nakapiripirit	nakaale
January	yes	1	2	m	nakaale	under	rural	Malaria	2					1	nakaale	loregae	nakapiripirit	nakaale
January	no	40	5	f	naturukan	under	rural	paratyphoid fever	2					1	nakaale	loregae	nakapiripirit	nakaale
January	yes	23	4	m	nakaale	under	rural	wound	1					1	nakaale	loregae	nakapiripirit	nakaale
January	no	0	1	f	napongae	over	rural	dehydration	1					1	nakobekobe	nabilatuk	nabilatuk	nayonaiangkalio
January	no	20	4	m	nakoreete	over	rural	paratyphoid fever	2					1	nathinyonoit	tokora	nakapiripirit	tokora
January	no	56	6	m	nakoreete	over	rural	urinary tract infection	7					1	nathinyonoit	tokora	nakapiripirit	tokora
January	no	6	3	m	naturum	under	rural	Malaria	2	amoebiasis	6			2	naturum	loregae	nakapiripirit	nabulenger
January	no	11	3	f	naturum	under	rural	amoebiasis	6					1	naturum	loregae	nakapiripirit	nabulenger
January	no	17	3	f	naturum	under	rural	brucellosis	2					1	naturum	loregae	nakapiripirit	nabulenger
January	no	20	4	f	Naturum	under	rural	gastro enteritis	6					1	naturum	loregae	nakapiripirit	nabulenger
January	no	0	1	f	Naturum	under	rural	Malaria	2					1	naturum	loregae	nakapiripirit	nabulenger
January	no	31	4	f	Naturum	under	rural	Malaria	2					1	naturum	loregae	nakapiripirit	nabulenger
January	no	0	1	f	Naturum	under	rural	vaginal candidiasis	2					1	naturum	loregae	nakapiripirit	nabulenger
January	no	9	3	f	Naturum	under	rural	vaginal candidiasis	2					1	naturum	loregae	nakapiripirit	nabulenger
January	no	9	3	m	sakale	over	rural	musculoskeletal pain	10					1	sakale	lotaruk	nabilatuk	lotaruk
January	no	0	1	f	tokora	over	rural	gastro enteritis	6					1	tokora	tokora	nakapiripirit	tokora
January	yes	7	3	m	nakapiripirit	over	urban	Malaria	2	animal bite	1			2	katanga/township ward	nakapiripirit tc	nakapiripirit	nakapiripirit
January	yes	20	4	f	nakaale	under	rural	urinary tract infection	7					1	nakaale	loregae	nakapiripirit	nakaale
January	no	1	2	f	akuyam	under	rural	amoebiasis	6	giardiasis	6			2	akuyam	kakomongole	nakapiripirit	nakaale
January	no	3	2	f	akuyam	under	rural	Malaria	2	impetigo	18			2	akuyam	kakomongole	nakapiripirit	nakaale
January	no	40	5	f	Arecek	over	rural	musculoskeletal pain	10					1	akuyam	kakomongole	nakapiripirit	nakaale
January	no	30	4	m	Arecek	over	rural	respiratory tract infection	5					1	akuyam	kakomongole	nakapiripirit	nakaale
January	no	49	5	f	Namoropus	over	rural	Malaria	2	amoebiasis	6			2	alamacar	loregae	nakapiripirit	nakaale
January	no	6	3	f	Alamacar	under	rural	Malaria	2	Giardiasis	6			2	alamacar	loregae	nakapiripirit	nakaale
January	no	59	6	m	alamacar	under	rural	cough	5					1	alamacar	loregae	nakapiripirit	nakaale
January	no	28	4	m	Alamacar	under	rural	Dysentery	6					1	alamacar	loregae	nakapiripirit	nakaale
January	no	48	5	m	alamacar	under	rural	giardiasis	6					1	alamacar	loregae	nakapiripirit	nakaale
January	no	45	5	m	Namoropus	over	rural	helminthiasis	2					1	alamacar	loregae	nakapiripirit	nakaale
January	no	1	2	f	alamacar	under	rural	Malaria	2					1	alamacar	loregae	nakapiripirit	nakaale
January	no	3	2	f	alamacar	under	rural	Malaria	2					1	alamacar	loregae	nakapiripirit	nakaale
January	no	4	2	m	alamacar	under	rural	Malaria	2					1	alamacar	loregae	nakapiripirit	nakaale
January	no	0	1	f	alamacar	under	rural	pneumonia	5					1	alamacar	loregae	nakapiripirit	nakaale
January	no	0	1	m	alamacar	under	rural	pneumonia	5					1	alamacar	loregae	nakapiripirit	nakaale
January	no	19	4	m	Alamacar	under	rural	urinary tract infection	7					1	alamacar	loregae	nakapiripirit	nakaale
January	no	19	4	m	kanangakinoi	over	rural	musculoskeletal pain	10					1	angaro	natirae	nabilatuk	natirae
January	no	30	4	f	Kanangakinoi	over	rural	urinary tract infection	7					1	angaro	natirae	nabilatuk	natirae
January	no	28	4	f	kaiku	over	rural	brucellosis	2					1	kaiku	kaawach	nakapiripirit	amaler
January	no	36	5	m	kaiku	over	rural	gastro enteritis	6					1	kaiku	kaawach	nakapiripirit	amaler
January	no	19	4	f	nakuyon	over	rural	amoebiasis	6					1	kaiku	namalu	nakapiripirit	namalu
January	no	25	4	f	losimit	over	rural	brucellosis	2	amoebiasis	6			2	kalokwameri	lotaruk	nabilatuk	nayonaiangkalio
January	no	27	4	f	Losimit	over	rural	urinary tract infection	7					1	kalokwameri	lotaruk	nabilatuk	nayonaiangkalio
January	no	9	3	f	Nakapiripirit	over	urban	Malaria	2	Amoebiasis	6			2	katanga/township ward	nakapiripirit tc	nakapiripirit	nakapiripirit
January	no	0	1	m	akwakori	over	rural	pneumonia	5	conjunctivitis	16			2	kobeyon	loreng	nakapiripirit	nabulenger
January	no	40	5	f	akwakori	over	rural	amoebiasis	6					1	kobeyon	loreng	nakapiripirit	nabulenger
January	no	69	6	m	Akwakori	over	rural	Giardiasis	6					1	kobeyon	loreng	nakapiripirit	nabulenger
January	no	34	4	m	kobeyon	over	rural	brucellosis	2					1	kobeyon	loreng	nakapiripirit	nabulenger
January	no	6	3	f	kobeyon	over	rural	giardiasis	6					1	kobeyon	loreng	nakapiripirit	nabulenger
January	no	28	4	f	Namalu	over	rural	Brucellosis	2	Amoebiasis	6			2	kokuwam	namalu	nakapiripirit	namalu
January	no	0	1	f	kawolobu	over	rural	pneumonia	5	conjunctivitis	16			2	kokuwam	namalu	nakapiripirit	namalu
January	no	0	1	m	kokuwam	over	rural	Pneumonia	5					1	kokuwam	namalu	nakapiripirit	namalu
January	no	0	1	f	namalu	over	rural	pneumonia	5					1	kokuwam	namalu	nakapiripirit	namalu
January	no	31	4	f	Chiwat	over	rural	musculoskeletal pain	10					1	loasam	loregae	nakapiripirit	nabulenger
January	no	0	1	m	Chiwat	over	rural	pneumonia	5					1	loasam	loregae	nakapiripirit	nabulenger
January	no	42	5	f	lomorunyangae	over	rural	endocarditis	4					1	lokatapan	namalu	nakapiripirit	lomoruanyangae
January	no	30	4	f	Mwanakolong	over	rural	gastro enteritis	6					1	lokatapan	namalu	nakapiripirit	namalu
January	no	20	4	f	nabukut	over	rural	Malaria	2					1	lokatapan	namalu	nakapiripirit	namalu
January	no	20	4	f	komojoj	over	rural	sexually transmitted infection	3					1	lokatapan	namalu	nakapiripirit	namalu
January	no	2	2	m	Lomorimor	over	rural	Malaria	2					1	lomorimor	kaawach	nakapiripirit	lomoruanyangae
January	no	45	5	m	lokitelaalokwa	over	rural	Brucellosis	2					1	loperot	kaawach	nakapiripirit	amaler
January	no	40	5	m	Lopedot	over	rural	musculoskeletal pain	10					1	loperot	kaawach	nakapiripirit	amaler
January	no	65	6	f	Nakuluny	over	rural	wound	1					1	loperot	kaawach	nakapiripirit	amaler
January	no	0	1	m	Loolung	over	rural	Pneumonia	5					1	loregae	loregae	nakapiripirit	nabulenger
January	no	32	4	f	Lobooloin	over	rural	Brucellosis	2					1	loreng	loreng	nakapiripirit	nabulenger
January	no	19	4	m	Okudud	over	rural	respiratory tract infection	5					1	moruajore	kaawach	nakapiripirit	amaler
January	no	78	6	m	moruita	over	rural	amoebiasis	6					1	moruita	moruita	nakapiripirit	moruita
January	no	12	3	m	moruita	over	rural	wound	1					1	moruita	moruita	nakapiripirit	moruita
January	no	1	2	m	nabulenger	over	rural	Malaria	2	gastro enteritis	6			2	nabulenger	loreng	nakapiripirit	nabulenger
January	no	0	1	f	nabulenger	over	rural	bacterial infection	2					1	nabulenger	loreng	nakapiripirit	nabulenger
January	no	23	4	f	nabulenger	over	rural	musculoskeletal pain	10					1	nabulenger	loreng	nakapiripirit	nabulenger
January	no	25	4	f	lomuchurus	over	rural	Tooth pain	19					1	nabulenger	loreng	nakapiripirit	nabulenger
January	no	29	4	f	nakaale	under	rural	brucellosis	2					1	nakaale	loregae	nakapiripirit	nakaale
January	no	1	2	f	Nakaale	under	rural	Conjunctivitis	16					1	nakaale	loregae	nakapiripirit	nakaale
January	no	70	6	f	nakaale	under	rural	conjunctivitis	16					1	nakaale	loregae	nakapiripirit	nakaale
January	no	35	4	f	nakaale	under	rural	gastro enteritis	6					1	nakaale	loregae	nakapiripirit	nakaale
January	no	0	1	m	Nakaale	under	rural	Pneumonia	5					1	nakaale	loregae	nakapiripirit	nakaale
January	no	18	4	f	nakaale	under	rural	pneumonia	5					1	nakaale	loregae	nakapiripirit	nakaale
January	no	3	2	m	loleliyarengan	over	rural	conjunctivitis	16	trachoma	16			2	namatata	namalu	nakapiripirit	namalu
January	no	65	6	f	lorengedwat	over	rural	brucellosis	2					1	narisae	lorengedwat	nabilatuk	lorengedwat
January	no	0	1	m	nataparengan	over	rural	Malaria	2					1	nataparengan	nabilatuk	nabilatuk	nabilatuk
January	no	26	4	f	nakoreete	over	rural	urinary tract infection	7					1	nathinyonoit	tokora	nakapiripirit	tokora
January	no	16	3	f	naturum	under	rural	amoebiasis	6					1	naturum	loregae	nakapiripirit	nabulenger
January	no	3	2	m	naturum	under	rural	Malaria	2					1	naturum	loregae	nakapiripirit	nabulenger
January	no	17	3	m	naturum	under	rural	musculoskeletal pain	10					1	naturum	loregae	nakapiripirit	nabulenger
January	no	30	4	f	Naturum	under	rural	musculoskeletal pain	10					1	naturum	loregae	nakapiripirit	nabulenger
January	no	2	2	f	naturum	under	rural	pneumonia	5					1	naturum	loregae	nakapiripirit	nabulenger
January	no	32	4	m	Naturum	under	rural	urinary tract infection	7					1	naturum	loregae	nakapiripirit	nabulenger
January	no	25	4	m	naminit	under	rural	musculoskeletal pain	10	brucellosis	2			2	okwapon	tokora	nakapiripirit	tokora
January	no	45	5	f	tokora	over	rural	brucellosis	2					1	tokora	tokora	nakapiripirit	tokora
January	no	70	6	f	Tokora	over	rural	musculoskeletal pain	10					1	tokora	tokora	nakapiripirit	tokora
January	no	24	4	f	tokora	over	rural	paratyphoid fever	2					1	tokora	tokora	nakapiripirit	tokora
January	no	6	3	m	Acegirtolim	over	rural	respiratory tract infection	5					1	acegirtolim	nabilatuk	nabilatuk	nabilatuk mission
January	no	1	2	f	akuyam	under	rural	Malaria	2					1	akuyam	kakomongole	nakapiripirit	nakaale
January	no	26	4	m	kakomongole	over	rural	musculoskeletal pain	10					1	akuyam	kakomongole	nakapiripirit	tokora
January	no	50	5	f	Namoropus	over	rural	amoebiasis	6	wound	1			2	alamacar	loregae	nakapiripirit	nakaale
January	no	30	4	m	alamacar	under	rural	brucellosis	2					1	alamacar	loregae	nakapiripirit	nakaale
January	no	2	2	m	alamacar	under	rural	Malaria	2					1	alamacar	loregae	nakapiripirit	nakaale
January	no	20	4	f	alamacar	under	rural	urinary tract infection	7					1	alamacar	loregae	nakapiripirit	nakaale
January	no	29	4	f	alamacar	under	rural	urinary tract infection	7					1	alamacar	loregae	nakapiripirit	nakaale
January	no	45	5	f	Kanangakinoi	over	rural	Brucellosis	2					1	angaro	natirae	nabilatuk	natirae
January	no	34	4	m	Kanangakinoi	over	rural	Malaria	2					1	angaro	natirae	nabilatuk	natirae
January	no	29	4	f	Kanangakinoi	over	rural	musculoskeletal pain	10					1	angaro	natirae	nabilatuk	natirae
January	no	0	1	m	Kanangakinoi	over	rural	Pneumonia	5					1	angaro	natirae	nabilatuk	natirae
January	no	40	5	m	Atari	over	rural	Malaria	2	Giardiasis	6	urinary tract infection	7	3	buwebele	bumufuni	bulambuli	atari
January	no	20	4	m	Atari	over	rural	urinary tract infection	7					1	buwebele	bumufuni	bulambuli	atari
January	no	30	4	m	nabilatuk	over	urban	brucellosis	2					1	central ward	nabilatuk tc	nabilatuk	nabilatuk
January	no	60	6	f	nabilatuk	over	urban	giardiasis	6					1	central ward	nabilatuk tc	nabilatuk	nabilatuk
January	no	2	2	f	Nabilatuk	over	urban	respiratory tract infection	5					1	central ward	nabilatuk tc	nabilatuk	nabilatuk
January	no	1	2	f	Kaiku	over	rural	Dental Caries	19					1	kaiku	kaawach	nakapiripirit	amaler
January	no	8	3	m	losimit	over	rural	cough	5					1	kalokwameri	lotaruk	nabilatuk	nayonaiangkalio
January	no	0	1	f	kobeyon	over	rural	Malaria	2	gastro enteritis	6			2	kobeyon	loreng	nakapiripirit	nabulenger
January	no	60	6	m	nalaanye	over	rural	brucellosis	2					1	kokuwam	namalu	nakapiripirit	namalu
January	no	50	5	f	namalu	over	rural	brucellosis	2					1	kokuwam	namalu	nakapiripirit	namalu
January	no	0	1	m	nakudep	over	rural	gastro enteritis	6					1	lokaala	nabilatuk	nabilatuk	nayonaiangkalio
January	no	0	1	m	lomorunyangae	over	rural	Malaria	2	pneumonia	5	gastro enteritis	6	3	lokatapan	namalu	nakapiripirit	lomoruanyangae
January	no	0	1	f	nakiloro	over	rural	Malaria	2					1	lokatapan	namalu	nakapiripirit	namalu
January	no	1	2	m	lomorimor	over	rural	Malaria	2	anaemia	11			2	lomorimor	kaawach	nakapiripirit	lomoruanyangae
January	no	22	4	f	Nawalangor	over	rural	urinary tract infection	7					1	loregae	loregae	nakapiripirit	nabulenger
January	no	60	6	f	lomunyen	over	rural	amoebiasis	6	giardiasis	6			2	loreng	loregae	nakapiripirit	nabulenger
January	no	0	1	m	loreng	over	rural	otitis media	17	gastro enteritis	6			2	loreng	loreng	nakapiripirit	nabulenger
January	no	0	1	f	Aoyareng	over	rural	Malaria	2	Pneumonia	5			2	loreng	loreng	nakapiripirit	nabulenger
January	no	0	1	f	nachele	over	rural	Malaria	2	pneumonia	5	conjunctivitis	16	3	lotaruk	lotaruk	nabilatuk	lotaruk
January	no	0	1	f	lokitela	over	rural	cough	5	conjunctivitis	16			2	lotaruk	lotaruk	nabilatuk	lotaruk
January	no	15	3	f	nabulenger	over	rural	dysentery	6					1	nabulenger	loreng	nakapiripirit	nabulenger
January	no	0	1	m	nabulenger	over	rural	phimosis	7					1	nabulenger	loreng	nakapiripirit	nabulenger
January	no	0	1	f	kopetatum	under	rural	Malaria	2					1	nakaale	loregae	nakapiripirit	nakaale
January	no	71	6	m	Nakaale	under	rural	Malaria	2					1	nakaale	loregae	nakapiripirit	nakaale
January	no	0	1	m	nakasien	under	rural	pneumonia	5					1	nakaale	loregae	nakapiripirit	nakaale
January	no	30	4	f	nakobekobe	over	rural	giardiasis	6					1	nakobekobe	nabilatuk	nabilatuk	nabilatuk
January	no	50	5	m	napongae	over	rural	giardiasis	6					1	nakobekobe	nabilatuk	nabilatuk	nayonaiangkalio
January	no	5	3	m	nakurobuin	over	rural	Tinea Capitis	18					1	namerisiya	natirae	nabilatuk	natirae
January	no	56	6	m	chepsikunya	over	urban	gastro enteritis	6					1	nasak ward	chepsikunya tc	bulambuli	chepsikunya
January	no	0	1	m	nakoreete	over	rural	Malaria	2	pneumonia	5			2	nathinyonoit	tokora	nakapiripirit	tokora
January	no	20	4	m	nakoreete	over	rural	bronchitis	5	tuberculosis	5			2	nathinyonoit	tokora	nakapiripirit	tokora
January	no	33	4	m	nasingoro	over	rural	brucellosis	2					1	nathinyonoit	tokora	nakapiripirit	tokora
January	no	6	3	f	nakoreete	over	rural	gastro enteritis	6					1	nathinyonoit	tokora	nakapiripirit	tokora
January	no	4	2	m	naturum	under	rural	Malaria	2	giardiasis	6			2	naturum	loregae	nakapiripirit	nabulenger
January	no	1	2	f	naturum	under	rural	gastro enteritis	6					1	naturum	loregae	nakapiripirit	nabulenger
January	no	3	2	m	Naturum	under	rural	Malaria	2					1	naturum	loregae	nakapiripirit	nabulenger
January	no	9	3	m	naturum	under	rural	Malaria	2					1	naturum	loregae	nakapiripirit	nabulenger
January	no	0	1	m	naturum	under	rural	pneumonia	5					1	naturum	loregae	nakapiripirit	nabulenger
January	no	53	5	f	Naturum	under	rural	Pneumonia	5					1	naturum	loregae	nakapiripirit	nabulenger
January	no	12	3	m	okwapon	over	rural	brucellosis	2					1	okwapon	tokora	nakapiripirit	tokora
January	no	20	4	m	naliakat	under	rural	Dysentery	6					1	okwapon	tokora	nakapiripirit	tokora
January	no	0	1	m	sakale	over	rural	Malaria	2					1	sakale	lotaruk	nabilatuk	lotaruk
January	no	9	3	m	alamacar	under	rural	brucellosis	2					1	alamacar	loregae	nakapiripirit	nakaale
January	no	3	2	f	alamacar	under	rural	Malaria	2					1	alamacar	loregae	nakapiripirit	nakaale
January	no	0	1	f	Namoropus	over	rural	Pneumonia	5					1	alamacar	loregae	nakapiripirit	nakaale
January	no	25	4	f	nabilatuk	over	urban	hormonal imbalance	8					1	central ward	nabilatuk tc	nabilatuk	nabilatuk
January	no	20	4	f	namalu	over	rural	vaginal candidiasis	2	urinary tract infection	7			2	kokuwam	namalu	nakapiripirit	namalu
January	no	35	4	f	Namalu	over	rural	gastro enteritis	6					1	kokuwam	namalu	nakapiripirit	namalu
January	no	1	2	m	loasam	under	rural	Malaria	2	amoebiasis	6	giardiasis	6	3	loasam	loreng	nakapiripirit	nabulenger
January	no	20	4	f	lokatapan	over	rural	pneumonia	5					1	lokatapan	namalu	nakapiripirit	namalu
January	no	30	4	m	lotaruk	over	rural	paratyphoid fever	2					1	lotaruk	lotaruk	nabilatuk	lotaruk
January	no	2	2	m	lomorimor	over	rural	Malaria	2	tinea capitis	18			2	lomorimor	kaawach	nakapiripirit	lomoruanyangae
January	no	2	2	f	ajokokipi	over	rural	respiratory tract infection	5					1	loregae	loregae	nakapiripirit	nabulenger
January	no	50	5	m	loregae	over	rural	tuberculosis	5					1	loregae	loregae	nakapiripirit	nabulenger
January	no	0	1	m	nabulenger	over	rural	paratyphoid fever	2					1	nabulenger	loreng	nakapiripirit	nabulenger
January	no	22	4	f	Nakasien	under	rural	Amoebiasis	6					1	nakaale	loregae	nakapiripirit	nakaale
January	no	7	3	f	Nakaale	under	rural	cough	5					1	nakaale	loregae	nakapiripirit	nakaale
January	no	21	4	m	nakaale	under	rural	cough	5					1	nakaale	loregae	nakapiripirit	nakaale
January	no	60	6	m	napongae	over	rural	brucellosis	2					1	nakobekobe	nabilatuk	nabilatuk	nayonaiangkalio
January	no	40	5	m	namerisiya	over	rural	brucellosis	2					1	namatata	namalu	nakapiripirit	namalu
January	no	0	1	f	Nakoriete	over	rural	Malaria	2	Pneumonia	5			2	nakoreete	loregae	nakapiripirit	nakaale
January	no	1	2	f	nakoreete	over	rural	Malaria	2	amoebiasis	6			2	nathinyonoit	tokora	nakapiripirit	tokora
January	no	0	1	f	nakoreete	over	rural	Malaria	2					1	nathinyonoit	tokora	nakapiripirit	tokora
January	no	1	2	f	nakoreete	over	rural	Malaria	2					1	nathinyonoit	tokora	nakapiripirit	tokora
January	no	26	4	f	naturum	under	rural	paratyphoid fever	2	urinary tract infection	7	dysmenorrhoea	13	3	naturum	loregae	nakapiripirit	nabulenger
January	no	0	1	f	naturum	under	rural	pneumonia	5					1	naturum	loregae	nakapiripirit	nabulenger
January	no	8	3	f	Naturum	under	rural	Pneumonia	5					1	naturum	loregae	nakapiripirit	nabulenger
January	no	35	4	f	naturum	under	rural	urinary tract infection	7					1	naturum	loregae	nakapiripirit	nabulenger
January	no	27	4	f	narukeny	under	rural	wound	1					1	okwapon	tokora	nakapiripirit	tokora
January	no	5	3	m	tokora	over	rural	urinary tract infection	7	nephrotic syndrome	7			2	tokora	tokora	nakapiripirit	tokora
January	no	34	4	m	akuyam	under	rural	amoebiasis	6					1	akuyam	kakomongole	nakapiripirit	nakaale
January	no	50	5	m	akuyam	under	rural	Giardiasis	6					1	akuyam	kakomongole	nakapiripirit	nakaale
January	no	5	3	f	akuyam	under	rural	Malaria	2					1	akuyam	kakomongole	nakapiripirit	nakaale
January	no	0	1	f	Arecek	over	rural	Pneumonia	5					1	akuyam	kakomongole	nakapiripirit	nakaale
January	no	25	4	f	alamacar	under	rural	lymphadenitis	8	tuberculosis	5			2	alamacar	loregae	nakapiripirit	nakaale
January	no	35	4	m	alamacar	under	rural	cough	5					1	alamacar	loregae	nakapiripirit	nakaale
January	no	3	2	f	alamacar	under	rural	Malaria	2					1	alamacar	loregae	nakapiripirit	nakaale
January	no	15	3	f	alamacar	under	rural	migraine	9					1	alamacar	loregae	nakapiripirit	nakaale
January	no	1	2	f	Alamacar	under	rural	Pneumonia	5					1	alamacar	loregae	nakapiripirit	nakaale
January	no	8	3	m	alamacar	under	rural	Tooth pain	19					1	alamacar	loregae	nakapiripirit	nakaale
January	no	17	3	m	alamacar	under	rural	urinary tract infection	7					1	alamacar	loregae	nakapiripirit	nakaale
January	no	23	4	f	alamacar	under	rural	urinary tract infection	7					1	alamacar	loregae	nakapiripirit	nakaale
January	no	8	3	m	lotede	over	rural	animal bite	1	Malaria	2			2	arengesiep ward	nabilatuk tc	nabilatuk	nabilatuk mission
January	no	82	6	f	Nabilatuk	over	urban	Arthritis	10					1	central ward	nabilatuk tc	nabilatuk	nabilatuk
January	no	2	2	m	kobeyon	over	rural	cough	5					1	kobeyon	loreng	nakapiripirit	nabulenger
January	no	0	1	f	kobeyon	over	rural	Malaria	2					1	kobeyon	loreng	nakapiripirit	nabulenger
January	no	0	1	f	kokuwam	over	rural	pneumonia	5					1	kokuwam	namalu	nakapiripirit	namalu
January	no	0	1	f	loasam	under	rural	pneumonia	5	conjunctivitis	16			2	loasam	loreng	nakapiripirit	nabulenger
January	no	28	4	f	loasam	under	rural	amoebiasis	6	giardiasis	6			2	loasam	loreng	nakapiripirit	nabulenger
January	no	20	4	f	loasam	under	rural	amoebiasis	6					1	loasam	loreng	nakapiripirit	nabulenger
January	no	1	2	f	nayoroit	over	rural	cough	5					1	loasam	loreng	nakapiripirit	nabulenger
January	no	28	4	f	nayoroit	over	rural	urinary tract infection	7					1	loasam	loreng	nakapiripirit	nabulenger
January	no	1	2	m	Lokaala	over	rural	Malaria	2					1	lokaala	nabilatuk	nabilatuk	nabilatuk
January	no	0	1	m	lokatapan	over	rural	Malaria	2	gastro enteritis	6			2	lokatapan	namalu	nakapiripirit	namalu
January	no	35	4	f	lokatapan	over	rural	Tooth pain	19					1	lokatapan	namalu	nakapiripirit	namalu
January	no	1	2	m	lomorimor	over	rural	Malaria	2	giardiasis	6			2	lomorimor	kaawach	nakapiripirit	lomoruanyangae
January	no	2	2	f	nawalangor	over	rural	Malaria	2	vaginal candidiasis	2			2	loregae	loregae	nakapiripirit	nabulenger
January	no	0	1	m	Aoyareng	over	rural	Pneumonia	5					1	loreng	loreng	nakapiripirit	nabulenger
January	no	50	5	f	moruanyamion	over	rural	wound	1					1	moruangamion	natirae	nabilatuk	natirae
January	no	0	1	m	lomuchurus	over	rural	pneumonia	5					1	nabulenger	loreng	nakapiripirit	nabulenger
January	no	65	6	f	Nakaale	under	rural	Malaria	2	gastro enteritis	6			2	nakaale	loregae	nakapiripirit	nakaale
January	no	0	1	m	Nakaale	under	rural	Malaria	2	oral thrush	2			2	nakaale	loregae	nakapiripirit	nakaale
January	no	4	2	f	nakaale	under	rural	cough	5					1	nakaale	loregae	nakapiripirit	nakaale
January	no	0	1	f	Nakaale	under	rural	gastro enteritis	6					1	nakaale	loregae	nakapiripirit	nakaale
January	no	13	3	f	nakaale	under	rural	musculoskeletal pain	10					1	nakaale	loregae	nakapiripirit	nakaale
January	no	12	3	m	kopetatum	under	rural	pneumonia	5					1	nakaale	loregae	nakapiripirit	nakaale
January	no	12	3	f	nakobekobe	over	rural	Malaria	2	brucellosis	2			2	nakobekobe	nabilatuk	nabilatuk	nabilatuk
January	no	35	4	f	Nakobekobe	over	rural	Amoebiasis	6					1	nakobekobe	nabilatuk	nabilatuk	nabilatuk
January	no	16	3	f	napongae	over	rural	brucellosis	2					1	nakobekobe	nabilatuk	nabilatuk	nayonaiangkalio
January	no	12	3	m	nakuri	over	rural	pneumonia	5	Malaria	2			2	nakuri	lotaruk	nabilatuk	lotaruk
January	no	0	1	f	Apeded	over	rural	gastro enteritis	6					1	namatata	namalu	nakapiripirit	namalu
January	no	0	1	m	nakoreete	over	rural	pneumonia	5	Malaria	2			2	nathinyonoit	tokora	nakapiripirit	tokora
January	no	0	1	f	nakoreete	over	rural	gastro enteritis	6					1	nathinyonoit	tokora	nakapiripirit	tokora
January	no	0	1	f	nakoreete	over	rural	oral thrush	2					1	nathinyonoit	tokora	nakapiripirit	tokora
January	no	2	2	f	naturum	under	rural	Malaria	2	giardiasis	6			2	naturum	loregae	nakapiripirit	nabulenger
January	no	0	1	m	naturum	under	rural	gastro enteritis	6					1	naturum	loregae	nakapiripirit	nabulenger
January	no	0	1	f	naturum	under	rural	Malaria	2					1	naturum	loregae	nakapiripirit	nabulenger
January	no	1	2	m	naturum	under	rural	Malaria	2					1	naturum	loregae	nakapiripirit	nabulenger
January	no	0	1	f	naturum	under	rural	pneumonia	5					1	naturum	loregae	nakapiripirit	nabulenger
January	no	47	5	f	Alibamun	over	rural	brucellosis	2					1	okwapon	tokora	nakapiripirit	tokora
January	no	25	4	m	naminit	under	rural	brucellosis	2					1	okwapon	tokora	nakapiripirit	tokora
January	no	12	3	m	Okutot	over	rural	brucellosis	2					1	sakale	lotaruk	nabilatuk	lotaruk
January	no	20	4	f	Okutot	over	rural	endocarditis	4					1	sakale	lotaruk	nabilatuk	lotaruk
January	no	35	4	m	Tokora	over	rural	Arthritis	10					1	tokora	tokora	nakapiripirit	tokora
January	no	1	2	f	akuyam	under	rural	Malaria	2	conjunctivitis	16			2	akuyam	kakomongole	nakapiripirit	nakaale
January	no	3	2	f	akuyam	under	rural	lymphadenitis	8					1	akuyam	kakomongole	nakapiripirit	nakaale
January	no	23	4	m	akuyam	under	rural	paratyphoid fever	2					1	akuyam	kakomongole	nakapiripirit	nakaale
January	no	47	5	m	akuyam	under	rural	urinary tract infection	7					1	akuyam	kakomongole	nakapiripirit	nakaale
January	no	9	3	f	alamacar	under	rural	Malaria	2	amoebiasis	6			2	alamacar	loregae	nakapiripirit	nakaale
January	no	26	4	m	alamacar	under	rural	urinary tract infection	7	brucellosis	2			2	alamacar	loregae	nakapiripirit	nakaale
January	no	0	1	f	Alamacar	under	rural	Malaria	2	Pneumonia	5			2	alamacar	loregae	nakapiripirit	nakaale
January	no	1	2	m	Alamacar	under	rural	Malaria	2	Pneumonia	5			2	alamacar	loregae	nakapiripirit	nakaale
January	no	1	2	f	alamacar	under	rural	cough	5					1	alamacar	loregae	nakapiripirit	nakaale
January	no	1	2	m	alamacar	under	rural	Malaria	2					1	alamacar	loregae	nakapiripirit	nakaale
January	no	4	2	m	Alamacar	under	rural	Malaria	2					1	alamacar	loregae	nakapiripirit	nakaale
January	no	8	3	m	alamacar	under	rural	Malaria	2					1	alamacar	loregae	nakapiripirit	nakaale
January	no	28	4	f	alamacar	under	rural	musculoskeletal pain	10					1	alamacar	loregae	nakapiripirit	nakaale
January	no	2	2	m	alamacar	under	rural	pneumonia	5					1	alamacar	loregae	nakapiripirit	nakaale
January	no	0	1	m	Namoropus	over	rural	pneumonia	5					1	alamacar	loregae	nakapiripirit	nakaale
January	no	50	5	f	Moruathiya	under	rural	respiratory tract infection	5					1	alamacar	loregae	nakapiripirit	nakaale
January	no	1	2	m	kanangakinoi	over	rural	Malaria	2					1	angaro	natirae	nabilatuk	natirae
January	no	5	3	m	Nabilatuk	over	urban	Brucellosis	2					1	central ward	nabilatuk tc	nabilatuk	nabilatuk
January	no	37	5	f	nabilatuk	over	urban	brucellosis	2					1	central ward	nabilatuk tc	nabilatuk	nabilatuk
January	no	35	4	f	nabilatuk	over	urban	pneumonia	5					1	central ward	nabilatuk tc	nabilatuk	nabilatuk
January	no	3	2	m	Kaiku	over	rural	Amoebiasis	6	malnutrition	15	Pneumonia	5	3	kaiku	kaawach	nakapiripirit	amaler
January	no	8	3	m	kaiku	over	rural	hypertension	4					1	kaiku	kaawach	nakapiripirit	amaler
January	no	0	1	m	Losimit	over	rural	Pneumonia	5	conjunctivitis	16			2	kalokwameri	lotaruk	nabilatuk	nayonaiangkalio
January	no	35	4	m	Losimit	over	rural	Brucellosis	2					1	kalokwameri	lotaruk	nabilatuk	nayonaiangkalio
January	no	20	4	f	kobeyon	over	rural	tonsillitis	17	dermatitis	18			2	kobeyon	loreng	nakapiripirit	nabulenger
January	no	28	4	m	namalu	over	rural	sexually transmitted infection	3					1	kokuwam	namalu	nakapiripirit	namalu
January	no	4	2	m	nayoroit	over	rural	amoebiasis	6	lymphadenitis	8			2	loasam	loreng	nakapiripirit	nabulenger
January	no	25	4	f	nayoroit	over	rural	amoebiasis	6					1	loasam	loreng	nakapiripirit	nabulenger
January	no	13	3	f	Nakiloro	over	rural	Malaria	2					1	lokatapan	namalu	nakapiripirit	namalu
January	no	6	3	f	lotaruk	over	rural	musculoskeletal pain	10					1	lotaruk	lotaruk	nabilatuk	lotaruk
January	no	40	5	m	Lopedot	over	rural	Brucellosis	2	Amoebiasis	6			2	loperot	kaawach	nakapiripirit	amaler
January	no	25	4	f	apeichorait	under	rural	brucellosis	2					1	loperot	kaawach	nakapiripirit	amaler
January	no	3	2	m	nakaale	under	rural	Malaria	2	giardiasis	6			2	nakaale	loregae	nakapiripirit	nakaale
January	no	2	2	f	Nakaale	under	rural	Amoebiasis	6					1	nakaale	loregae	nakapiripirit	nakaale
January	no	32	4	f	nakaale	under	rural	hordeolum	16					1	nakaale	loregae	nakapiripirit	nakaale
January	no	0	1	f	nakuri	over	rural	cough	5					1	nakuri	lotaruk	nabilatuk	lotaruk
January	no	4	2	f	Nakoriete	over	rural	Malaria	2	Anaemia	11			2	nakoreete	loregae	nakapiripirit	nakaale
January	no	50	5	m	Nataparengan	over	rural	Brucellosis	2					1	nataparengan	nabilatuk	nabilatuk	nabilatuk
January	no	0	1	f	nakoreete	over	rural	cough	5	Pneumonia	5	conjunctivitis	16	3	nathinyonoit	tokora	nakapiripirit	tokora
January	no	0	1	m	nakoreete	over	rural	cough	5	conjunctivitis	16			2	nathinyonoit	tokora	nakapiripirit	tokora
January	no	0	1	f	nakoreete	over	rural	Acute Diarrhoea	6					1	nathinyonoit	tokora	nakapiripirit	tokora
January	no	25	4	f	nakoreete	over	rural	endocarditis	4					1	nathinyonoit	tokora	nakapiripirit	tokora
January	no	6	3	f	Naturum	under	rural	Malaria	2	Amoebiasis	6			2	naturum	loregae	nakapiripirit	nabulenger
January	no	9	3	m	naturum	under	rural	amoebiasis	6					1	naturum	loregae	nakapiripirit	nabulenger
January	no	46	5	m	naturum	under	rural	brucellosis	2					1	naturum	loregae	nakapiripirit	nabulenger
January	no	46	5	f	tokora	over	rural	brucellosis	2					1	tokora	tokora	nakapiripirit	tokora
January	yes	3	2	m	alamacar	under	rural	pneumonia	5					1	alamacar	loregae	nakapiripirit	nakaale
January	yes	0	1	f	kobeyon	over	rural	pneumonia	5					1	kobeyon	loreng	nakapiripirit	nabulenger
January	yes	25	4	f	nakapiripirit	over	urban	Malaria	2					1	katanga/township ward	nakapiripirit tc	nakapiripirit	nakapiripirit
January	no	0	1	m	akuyam	under	rural	conjunctivitis	16	pneumonia	5			2	akuyam	kakomongole	nakapiripirit	nakaale
January	no	40	5	f	Arecek	over	rural	respiratory tract infection	5					1	akuyam	kakomongole	nakapiripirit	nakaale
January	no	0	1	m	alamacar	under	rural	Malaria	2	respiratory tract infection	5			2	alamacar	loregae	nakapiripirit	nakaale
January	no	29	4	f	alamacar	under	rural	brucellosis	2	urinary tract infection	7			2	alamacar	loregae	nakapiripirit	nakaale
January	no	30	4	f	alamacar	under	rural	paratyphoid fever	2	urinary tract infection	7			2	alamacar	loregae	nakapiripirit	nakaale
January	no	22	4	m	Moruathiya	under	rural	Amoebiasis	6					1	alamacar	loregae	nakapiripirit	nakaale
January	no	0	1	m	alamacar	under	rural	cough	5					1	alamacar	loregae	nakapiripirit	nakaale
January	no	2	2	m	Alamacar	under	rural	Malaria	2					1	alamacar	loregae	nakapiripirit	nakaale
January	no	3	2	f	Alamacar	under	rural	Malaria	2					1	alamacar	loregae	nakapiripirit	nakaale
January	no	24	4	f	alamacar	under	rural	mastitis	14					1	alamacar	loregae	nakapiripirit	nakaale
January	no	20	4	f	alamacar	under	rural	musculoskeletal pain	10					1	alamacar	loregae	nakapiripirit	nakaale
January	no	35	4	m	alamacar	under	rural	musculoskeletal pain	10					1	alamacar	loregae	nakapiripirit	nakaale
January	no	0	1	m	alamacar	under	rural	oral thrush	2					1	alamacar	loregae	nakapiripirit	nakaale
January	no	25	4	f	Alamacar	under	rural	paratyphoid fever	2					1	alamacar	loregae	nakapiripirit	nakaale
January	no	35	4	f	alamacar	under	rural	paratyphoid fever	2					1	alamacar	loregae	nakapiripirit	nakaale
January	yes	1	2	f	alamacar	under	rural	pneumonia	5					1	alamacar	loregae	nakapiripirit	nakaale
January	no	38	5	f	alamacar	under	rural	urinary tract infection	7					1	alamacar	loregae	nakapiripirit	nakaale
January	no	18	4	f	kanangakinoi	over	rural	paratyphoid fever	2					1	angaro	natirae	nabilatuk	natirae
January	no	1	2	f	angoleturot	over	rural	Malaria	2	dysentery	6	malnutrition	15	3	kaiku	kaawach	nakapiripirit	amaler
January	no	36	5	m	kaiku	over	rural	urinary tract infection	7	giardiasis	6			2	kaiku	kaawach	nakapiripirit	amaler
January	no	0	1	m	nakuyon	over	rural	Pneumonia	5					1	kaiku	namalu	nakapiripirit	namalu
January	no	0	1	f	akwakori	over	rural	Malaria	2	lymphadenitis	8			2	kobeyon	loreng	nakapiripirit	nabulenger
January	no	3	2	f	kobeyon	over	rural	pneumonia	5	conjunctivitis	16			2	kobeyon	loreng	nakapiripirit	nabulenger
January	no	25	4	f	kobeyon	over	rural	arthritis	10					1	kobeyon	loreng	nakapiripirit	nabulenger
January	no	15	3	f	kokuwam	over	rural	Giardiasis	6	urinary tract infection	7			2	kokuwam	namalu	nakapiripirit	namalu
January	no	18	4	m	namalu	over	rural	cough	5					1	kokuwam	namalu	nakapiripirit	namalu
January	no	20	4	f	kokuwam	over	rural	Dental Caries	19					1	kokuwam	namalu	nakapiripirit	namalu
January	no	22	4	m	namalu	over	rural	wound	1					1	kokuwam	namalu	nakapiripirit	namalu
January	no	30	4	f	Chiwat	over	rural	Brucellosis	2					1	loasam	loregae	nakapiripirit	nabulenger
January	no	36	5	f	Lobulepeded	over	rural	brucellosis	2					1	lokatapan	namalu	nakapiripirit	namalu
January	no	0	1	f	Lomorunyangae	over	rural	cough	5					1	lokatapan	namalu	nakapiripirit	lomoruanyangae
January	no	1	2	f	lokatapan	over	rural	otitis media	17					1	lokatapan	namalu	nakapiripirit	namalu
January	no	7	3	f	lotaruk	over	rural	Malaria	2					1	lotaruk	lotaruk	nabilatuk	lotaruk
January	no	64	6	f	lotaruk	over	rural	tinea corporis	18					1	lotaruk	lotaruk	nabilatuk	lotaruk
January	no	39	5	m	lotaruk	over	rural	urinary tract infection	7					1	lotaruk	lotaruk	nabilatuk	lotaruk
January	no	22	4	f	lomorimor	over	rural	urinary tract infection	7					1	lomorimor	kaawach	nakapiripirit	lomoruanyangae
January	no	37	5	m	lopedot	over	rural	brucellosis	2					1	loperot	kaawach	nakapiripirit	amaler
January	no	10	3	m	nawalangor	over	rural	brucellosis	2					1	loregae	loregae	nakapiripirit	nabulenger
January	no	0	1	f	ajokokipi	over	rural	gastro enteritis	6					1	loregae	loregae	nakapiripirit	nabulenger
January	no	5	3	m	loreng	over	rural	amoebiasis	6					1	loreng	loreng	nakapiripirit	nabulenger
January	no	10	3	f	lokitela	over	rural	respiratory tract infection	5	musculoskeletal pain	10			2	lotaruk	lotaruk	nabilatuk	lotaruk
January	no	0	1	f	loyaraboth	over	rural	Malaria	2					1	loyaraboth	tapac	nakapiripirit	lopelipel
January	no	1	2	m	moruita	over	rural	Malaria	2	animal Bite	1			2	moruita	moruita	nakapiripirit	moruita
January	no	0	1	m	lokadwaran	over	rural	pneumonia	5	dysentery	6			2	nabolis	kakomongole	nakapiripirit	lotaruk
January	no	0	1	m	lomuchurus	over	rural	gastro enteritis	6					1	nabulenger	loreng	nakapiripirit	nabulenger
January	no	0	1	f	lomuchurus	over	rural	Malaria	2					1	nabulenger	loreng	nakapiripirit	nabulenger
January	no	2	2	m	lomuchurus	over	rural	Malaria	2					1	nabulenger	loreng	nakapiripirit	nabulenger
January	no	12	3	f	lomuchurus	over	rural	Malaria	2					1	nabulenger	loreng	nakapiripirit	nabulenger
January	no	0	1	m	Lokona	over	rural	Pneumonia	5	conjunctivitis	16			2	nakaale	loregae	nakapiripirit	nabulenger
January	no	29	4	f	nakaale	under	rural	dermatitis	18	otitis media	17			2	nakaale	loregae	nakapiripirit	nakaale
January	no	2	2	f	nakaale	under	rural	amoebiasis	6					1	nakaale	loregae	nakapiripirit	nakaale
January	no	70	6	f	nakaale	under	rural	amoebiasis	6					1	nakaale	loregae	nakapiripirit	nakaale
January	no	3	2	f	Nakaale	under	rural	gastro enteritis	6					1	nakaale	loregae	nakapiripirit	nakaale
January	no	0	1	f	nakaale	under	rural	hydrocephalus	3					1	nakaale	loregae	nakapiripirit	nakaale
January	no	3	2	m	kopetatum	under	rural	Malaria	2					1	nakaale	loregae	nakapiripirit	nakaale
January	no	3	2	m	nakaale	under	rural	Malaria	2					1	nakaale	loregae	nakapiripirit	nakaale
January	no	0	1	f	nakoriete	over	rural	conjunctivitis	16	cough	5			2	nakoreete	loregae	nakapiripirit	nakaale
January	no	17	3	f	nataparengan	over	rural	giardiasis	6					1	nataparengan	nabilatuk	nabilatuk	nabilatuk
January	no	0	1	f	Nataparengan	over	rural	Malaria	2					1	nataparengan	nabilatuk	nabilatuk	nabilatuk
January	no	0	1	m	nakoreete	over	rural	Malaria	2	conjunctivitis	16			2	nathinyonoit	tokora	nakapiripirit	tokora
January	no	7	3	f	Naturum	under	rural	Malaria	2	Dysentery	6			2	naturum	loregae	nakapiripirit	nabulenger
January	no	19	4	f	naturum	under	rural	Malaria	2	gastro enteritis	6			2	naturum	loregae	nakapiripirit	nabulenger
January	no	3	2	m	naturum	under	rural	Malaria	2	pneumonia	5			2	naturum	loregae	nakapiripirit	nabulenger
January	no	2	2	f	Naturum	under	rural	cough	5					1	naturum	loregae	nakapiripirit	nabulenger
January	no	58	6	f	Naturum	under	rural	gastro enteritis	6					1	naturum	loregae	nakapiripirit	nabulenger
January	no	18	4	f	Naturum	under	rural	Giardiasis	6					1	naturum	loregae	nakapiripirit	nabulenger
January	no	3	2	m	Naturum	under	rural	helminthiasis	2					1	naturum	loregae	nakapiripirit	nabulenger
January	no	4	2	f	Naturum	under	rural	Pneumonia	5					1	naturum	loregae	nakapiripirit	nabulenger
January	no	0	1	f	naturum	under	rural	skin infection	18					1	naturum	loregae	nakapiripirit	nabulenger
January	no	24	4	f	naturum	under	rural	urinary tract infection	7					1	naturum	loregae	nakapiripirit	nabulenger
January	no	1	2	f	tokora	over	rural	Malaria	2					1	tokora	tokora	nakapiripirit	tokora
January	no	28	4	m	akuyam	under	rural	wound	1	Malaria	2			2	akuyam	kakomongole	nakapiripirit	nakaale
January	no	17	3	f	alamacar	under	rural	amoebiasis	6					1	alamacar	loregae	nakapiripirit	nakaale
January	no	1	2	m	alamacar	under	rural	Malaria	2					1	alamacar	loregae	nakapiripirit	nakaale
January	no	1	2	m	alamacar	under	rural	Malaria	2					1	alamacar	loregae	nakapiripirit	nakaale
January	no	12	3	f	alamacar	under	rural	Malaria	2					1	alamacar	loregae	nakapiripirit	nakaale
January	no	12	3	f	alamacar	under	rural	Malaria	2					1	alamacar	loregae	nakapiripirit	nakaale
January	no	2	2	m	Lokadon	under	rural	Malaria	2					1	alamacar	loregae	nakapiripirit	nakaale
January	no	24	4	f	alamacar	under	rural	musculoskeletal pain	10					1	alamacar	loregae	nakapiripirit	nakaale
January	yes	16	3	f	alamacar	under	rural	urinary tract infection	7					1	alamacar	loregae	nakapiripirit	nakaale
January	no	17	3	m	alamacar	under	rural	urinary tract infection	7					1	alamacar	loregae	nakapiripirit	nakaale
January	no	50	5	f	Namoropus	over	rural	wound	1					1	alamacar	loregae	nakapiripirit	nakaale
January	no	30	4	m	kanangakinoi	over	rural	brucellosis	2					1	angaro	natirae	nabilatuk	natirae
January	no	0	1	m	nabilatuk	over	urban	pneumonia	5	conjunctivitis	16			2	central ward	nabilatuk tc	nabilatuk	nabilatuk
January	no	65	6	f	nabilatuk	over	urban	arthritis	10					1	central ward	nabilatuk tc	nabilatuk	nabilatuk
January	no	18	4	m	kaiku	over	rural	Malaria	2	urinary tract infection	7			2	kaiku	kaawach	nakapiripirit	amaler
January	no	58	6	f	kaiku	over	rural	dental Caries	19					1	kaiku	kaawach	nakapiripirit	amaler
January	no	25	4	m	losimit	over	rural	urinary tract infection	7					1	kalokwameri	lotaruk	nabilatuk	nayonaiangkalio
January	no	20	4	f	kokuwam	over	rural	urinary tract infection	7			urinary tract infection	7	3	kokuwam	namalu	nakapiripirit	namalu
January	no	71	6	m	namalu	over	rural	otitis media	17					1	kokuwam	namalu	nakapiripirit	namalu
January	no	50	5	m	namalu	over	rural	pneumonia	5					1	kokuwam	namalu	nakapiripirit	namalu
January	no	0	1	f	Napuna	over	rural	gastro enteritis	6					1	korinyang	natirae	nabilatuk	natirae
January	no	16	3	f	loasam	under	rural	amoebiasis	6					1	loasam	loreng	nakapiripirit	nabulenger
January	yes	28	4	f	loasam	under	rural	brucellosis	2					1	loasam	loreng	nakapiripirit	nabulenger
January	no	2	2	m	nakudep	over	rural	Malaria	2	pneumonia	5			2	lokaala	nabilatuk	nabilatuk	nayonaiangkalio
January	no	0	1	m	napayan	over	rural	conjunctivitis	16					1	lokaala	nabilatuk	nabilatuk	nabilatuk
January	no	22	4	f	lotaruk	over	rural	urinary tract infection	7					1	lotaruk	lotaruk	nabilatuk	lotaruk
January	no	87	6	f	lomorimor	over	rural	amoebiasis	6					1	lomorimor	kaawach	nakapiripirit	lomoruanyangae
January	no	27	4	m	lomorimor	over	rural	brucellosis	2					1	lomorimor	kaawach	nakapiripirit	lomoruanyangae
January	no	12	3	f	lomorimor	over	rural	dysentery	6					1	lomorimor	kaawach	nakapiripirit	lomoruanyangae
January	no	5	3	f	lomorimor	over	rural	Septicaemia	2					1	lomorimor	kaawach	nakapiripirit	lomoruanyangae
January	no	7	3	m	lopedot	over	rural	Malaria	2	amoebiasis	6			2	loperot	kaawach	nakapiripirit	amaler
January	no	2	2	f	nawalangor	over	rural	conjunctivitis	16					1	loregae	loregae	nakapiripirit	nabulenger
January	no	0	1	f	loregae	over	rural	pneumonia	5					1	loregae	loregae	nakapiripirit	nabulenger
January	no	4	2	f	aoyareng	over	rural	gastro enteritis	6					1	loreng	loreng	nakapiripirit	nabulenger
January	no	17	3	f	lokitela	over	rural	giardiasis	6	dysmenorrhoea	13			2	lotaruk	lotaruk	nabilatuk	lotaruk
January	no	20	4	f	naabore	over	rural	dysmenorrhoea	13	amoebiasis	6			2	naabore	kaawach	nakapiripirit	amaler
January	no	25	4	f	lomuchurus	over	rural	dental Caries	19					1	nabulenger	loreng	nakapiripirit	nabulenger
January	no	0	1	f	lomuchurus	over	rural	Malaria	2					1	nabulenger	loreng	nakapiripirit	nabulenger
January	no	0	1	m	lomuchurus	over	rural	pneumonia	5					1	nabulenger	loreng	nakapiripirit	nabulenger
January	no	1	2	m	nakasien	under	rural	lymphadenitis	8	Malaria	2			2	nakaale	loregae	nakapiripirit	nakaale
January	no	4	2	f	nakasien	under	rural	amoebiasis	6	pneumonia	5			2	nakaale	loregae	nakapiripirit	nakaale
January	no	15	3	f	nakaale	under	rural	amoebiasis	6					1	nakaale	loregae	nakapiripirit	nakaale
January	no	0	1	f	nakaale	under	rural	giardiasis	6					1	nakaale	loregae	nakapiripirit	nakaale
January	no	6	3	m	nakaale	under	rural	Malaria	2					1	nakaale	loregae	nakapiripirit	nakaale
January	no	32	4	m	nakaale	under	rural	Malaria	2					1	nakaale	loregae	nakapiripirit	nakaale
January	no	13	3	m	nakurobuin	over	rural	brucellosis	2					1	namerisiya	natirae	nabilatuk	natirae
January	no	33	4	m	chepsikunya	over	urban	brucellosis	2	Malaria	2			2	nasak ward	chepsikunya tc	bulambuli	chepsikunya
January	no	42	5	f	nataparengan	over	rural	gingivitis	19					1	nataparengan	nabilatuk	nabilatuk	nabilatuk
January	no	0	1	m	nakoreete	over	rural	Malaria	2					1	nathinyonoit	tokora	nakapiripirit	tokora
January	no	1	2	m	naturum	under	rural	conjunctivitis	16	Malaria	2			2	naturum	loregae	nakapiripirit	nabulenger
January	no	23	4	m	naturum	under	rural	brucellosis	2					1	naturum	loregae	nakapiripirit	nabulenger
January	no	8	3	f	naturum	under	rural	headache	9					1	naturum	loregae	nakapiripirit	nabulenger
January	no	20	4	f	Okutot	over	rural	Malaria	2	urinary tract infection	7			2	sakale	lotaruk	nabilatuk	lotaruk
January	no	20	4	f	Okutot	over	rural	endometritis	14					1	sakale	lotaruk	nabilatuk	lotaruk
January	no	4	2	f	sakale	over	rural	Malaria	2					1	sakale	lotaruk	nabilatuk	lotaruk
January	no	60	6	f	tokora	over	rural	brucellosis	2					1	tokora	tokora	nakapiripirit	tokora
January	no	20	4	f	Tokora	over	rural	Malaria	2					1	tokora	tokora	nakapiripirit	tokora
January	no	0	1	f	Tokora	over	rural	Pneumonia	5					1	tokora	tokora	nakapiripirit	tokora
January	no	2	2	m	Alamacar	under	rural	Pneumonia	5	Malaria	2			2	alamacar	loregae	nakapiripirit	nakaale
January	no	3	2	m	alamacar	under	rural	Malaria	2					1	alamacar	loregae	nakapiripirit	nakaale
January	no	13	3	f	Moruathiya	under	rural	Malaria	2					1	alamacar	loregae	nakapiripirit	nakaale
January	no	32	4	f	Alamacar	under	rural	musculoskeletal pain	10					1	alamacar	loregae	nakapiripirit	nakaale
January	no	32	4	m	Alamacar	under	rural	otitis media	17					1	alamacar	loregae	nakapiripirit	nakaale
January	no	28	4	f	alamacar	under	rural	pharyngitis	17					1	alamacar	loregae	nakapiripirit	nakaale
January	no	0	1	m	alamacar	under	rural	pneumonia	5					1	alamacar	loregae	nakapiripirit	nakaale
January	no	16	3	f	alamacar	under	rural	respiratory tract infection	5					1	alamacar	loregae	nakapiripirit	nakaale
January	no	17	3	f	nabilatuk	over	urban	cough	5					1	central ward	nabilatuk tc	nabilatuk	nabilatuk
January	no	50	5	m	Kobeyon	over	rural	gastritis	6	giardiasis	6			2	kobeyon	loreng	nakapiripirit	nabulenger
January	no	25	4	f	Kobeyon	over	rural	musculoskeletal pain	10					1	kobeyon	loreng	nakapiripirit	nabulenger
January	no	1	2	m	kawolobu	over	rural	Malaria	2	wound	1			2	kokuwam	namalu	nakapiripirit	namalu
January	no	20	4	f	Kokuwam	over	rural	dental Caries	19					1	kokuwam	namalu	nakapiripirit	namalu
January	no	15	3	f	namalu	over	rural	vaginal candidiasis	2					1	kokuwam	namalu	nakapiripirit	namalu
January	no	20	4	f	lokatapan	over	rural	coryza	5					1	lokatapan	namalu	nakapiripirit	namalu
January	no	0	1	f	Lomorunyangae	over	rural	Pneumonia	5					1	lokatapan	namalu	nakapiripirit	lomoruanyangae
January	no	0	1	m	Lomorimor	over	rural	Malaria	2	conjunctivitis	16			2	lomorimor	kaawach	nakapiripirit	lomoruanyangae
January	no	38	5	f	lomorimor	over	rural	brucellosis	2					1	lomorimor	kaawach	nakapiripirit	lomoruanyangae
January	no	1	2	f	lomorimor	over	rural	Malaria	2					1	lomorimor	kaawach	nakapiripirit	lomoruanyangae
January	no	3	2	f	lomorimor	over	rural	Malaria	2					1	lomorimor	kaawach	nakapiripirit	lomoruanyangae
January	no	40	5	f	lomorimor	over	rural	urinary tract infection	7					1	lomorimor	kaawach	nakapiripirit	lomoruanyangae
January	no	60	6	f	loregae	over	rural	gingivitis	19					1	loregae	loregae	nakapiripirit	nabulenger
January	no	37	5	m	loreng	over	rural	dental Caries	19					1	loreng	loreng	nakapiripirit	nabulenger
January	no	0	1	m	Loreng	over	rural	Pneumonia	5					1	loreng	loreng	nakapiripirit	nabulenger
January	no	0	1	f	nakaale	under	rural	otitis media	17	conjunctivitis	16			2	nakaale	loregae	nakapiripirit	nakaale
January	no	13	3	f	nakaale	under	rural	pneumonia	5					1	nakaale	loregae	nakapiripirit	nakaale
January	no	60	6	m	naturukan	under	rural	respiratory tract infection	5					1	nakaale	loregae	nakapiripirit	nakaale
January	no	1	2	f	nakasien	under	rural	urinary tract infection	7					1	nakaale	loregae	nakapiripirit	nakaale
January	no	0	1	m	Kalapata	over	rural	Conjunctivitis	16	Malaria	2			2	namatata	namalu	nakapiripirit	namalu
January	no	45	5	m	nakoreete	over	rural	urinary tract infection	7	giardiasis	6			2	nathinyonoit	tokora	nakapiripirit	tokora
January	no	1	2	f	nakoreete	over	rural	Malaria	2	pneumonia	5			2	nathinyonoit	tokora	nakapiripirit	tokora
January	no	28	4	f	nakoreete	over	rural	Malaria	2					1	nathinyonoit	tokora	nakapiripirit	tokora
January	no	5	3	f	Naturum	under	rural	Malaria	2	Amoebiasis	6			2	naturum	loregae	nakapiripirit	nabulenger
January	no	7	3	f	naturum	under	rural	anaemia	11					1	naturum	loregae	nakapiripirit	nabulenger
January	no	15	3	f	narukeny	under	rural	brucellosis	2					1	okwapon	tokora	nakapiripirit	tokora
January	no	40	5	m	narukeny	under	rural	brucellosis	2					1	okwapon	tokora	nakapiripirit	tokora
January	no	7	3	f	tokora	over	rural	amoebiasis	6	impetigo	18			2	tokora	tokora	nakapiripirit	tokora
January	no	32	4	m	Arecek	over	rural	Brucellosis	2					1	akuyam	kakomongole	nakapiripirit	nakaale
January	no	0	1	m	akuyam	under	rural	Pneumonia	5					1	akuyam	kakomongole	nakapiripirit	nakaale
January	no	48	5	m	Moruathiya	under	rural	urinary tract infection	7	gastro enteritis	6			2	alamacar	loregae	nakapiripirit	nakaale
January	no	3	2	f	Alamacar	under	rural	Malaria	2	Giardiasis	6			2	alamacar	loregae	nakapiripirit	nakaale
January	no	0	1	f	alamacar	under	rural	cough	5					1	alamacar	loregae	nakapiripirit	nakaale
January	no	0	1	f	alamacar	under	rural	Malaria	2					1	alamacar	loregae	nakapiripirit	nakaale
January	no	1	2	m	alamacar	under	rural	Malaria	2					1	alamacar	loregae	nakapiripirit	nakaale
January	yes	4	2	f	alamacar	under	rural	Malaria	2					1	alamacar	loregae	nakapiripirit	nakaale
January	no	0	1	m	Alamacar	under	rural	Pneumonia	5					1	alamacar	loregae	nakapiripirit	nakaale
January	no	30	4	f	kaiku	over	rural	brucellosis	2	amoebiasis	6			2	kaiku	kaawach	nakapiripirit	amaler
January	no	9	3	m	Karinga	over	rural	Malaria	2	amoebiasis	6			2	karinga	moruita	nakapiripirit	karinga
January	no	32	4	f	Kobeyon	over	rural	urinary tract infection	7					1	kobeyon	loreng	nakapiripirit	nabulenger
January	no	8	3	f	napuna	over	rural	malnutrition	15	gastro enteritis	6			2	korinyang	natirae	nabilatuk	natirae
January	no	0	1	f	Lokatapan	over	rural	Malaria	2	urinary tract infection	7			2	lokatapan	namalu	nakapiripirit	namalu
January	no	0	1	m	lomorimor	over	rural	Malaria	2	tinea corporis	18			2	lomorimor	kaawach	nakapiripirit	lomoruanyangae
January	no	6	3	f	Nawalangor	over	rural	Malaria	2	Animal Bite	1			2	loregae	loregae	nakapiripirit	nabulenger
January	no	1	2	m	nawalangor	over	rural	Malaria	2					1	loregae	loregae	nakapiripirit	nabulenger
January	no	0	1	m	Loreng	over	rural	Pneumonia	5					1	loreng	loreng	nakapiripirit	nabulenger
January	no	0	1	m	Loreng	over	rural	Pneumonia	5					1	loreng	loreng	nakapiripirit	nabulenger
January	no	0	1	m	kopetatum	under	rural	cough	5					1	nakaale	loregae	nakapiripirit	nakaale
January	no	1	2	m	kopetatum	under	rural	Malaria	2					1	nakaale	loregae	nakapiripirit	nakaale
January	no	3	2	m	namatata	over	rural	Malaria	2	pneumonia	5			2	namatata	namalu	nakapiripirit	namalu
January	no	0	1	f	Nakoriete	over	rural	Acute Diarrhoea	6					1	nakoreete	loregae	nakapiripirit	nakaale
January	no	0	1	m	nakoreete	over	rural	pneumonia	5	conjunctivitis	16			2	nathinyonoit	tokora	nakapiripirit	tokora
January	no	2	2	f	nakoreete	over	rural	Malaria	2	pneumonia	5			2	nathinyonoit	tokora	nakapiripirit	tokora
January	no	70	6	f	Naturum	under	rural	Animal Bite	1					1	naturum	loregae	nakapiripirit	nabulenger
January	no	17	3	f	naturum	under	rural	dermatitis	18					1	naturum	loregae	nakapiripirit	nabulenger
January	no	1	2	f	naturum	under	rural	Malaria	2					1	naturum	loregae	nakapiripirit	nabulenger
January	no	0	1	f	narukeny	under	rural	gastro enteritis	6					1	okwapon	tokora	nakapiripirit	tokora
January	no	1	2	f	narukeny	under	rural	pneumonia	5					1	okwapon	tokora	nakapiripirit	tokora
January	no	32	4	m	Lopeduru	over	rural	urinary tract infection	7					1	sakale	lotaruk	nabilatuk	nayonaiangkalio
January	no	70	6	f	tokora	over	rural	Malaria	2					1	tokora	tokora	nakapiripirit	tokora
January	no	0	1	m	Tokora	over	rural	Pneumonia	5					1	tokora	tokora	nakapiripirit	tokora
January	no	0	1	f	akuyam	under	rural	cough	5					1	akuyam	kakomongole	nakapiripirit	nakaale
January	no	26	4	m	akuyam	under	rural	musculoskeletal pain	10					1	akuyam	kakomongole	nakapiripirit	nakaale
January	no	31	4	f	alamacar	under	rural	Malaria	2	amoebiasis	6			2	alamacar	loregae	nakapiripirit	nakaale
January	no	4	2	m	lokadon	under	rural	Malaria	2	dermatitis	18			2	alamacar	loregae	nakapiripirit	nakaale
January	no	12	3	f	alamacar	under	rural	Malaria	2	dysentery	6			2	alamacar	loregae	nakapiripirit	nakaale
January	no	20	4	f	alamacar	under	rural	amoebiasis	6					1	alamacar	loregae	nakapiripirit	nakaale
January	no	26	4	m	alamacar	under	rural	Malaria	2					1	alamacar	loregae	nakapiripirit	nakaale
January	no	25	4	f	Alamacar	under	rural	paratyphoid fever	2					1	alamacar	loregae	nakapiripirit	nakaale
January	no	1	2	m	alamacar	under	rural	pneumonia	5					1	alamacar	loregae	nakapiripirit	nakaale
January	no	25	4	f	kanangakinoi	over	rural	mastitis	14					1	angaro	natirae	nabilatuk	natirae
January	no	37	5	m	kaiku	over	rural	dysentery	6					1	kaiku	kaawach	nakapiripirit	amaler
January	no	43	5	f	losimit	over	rural	brucellosis	2					1	kalokwameri	lotaruk	nabilatuk	nayonaiangkalio
January	no	26	4	m	nakapiripirit	over	urban	dental Caries	19					1	katanga/township ward	nakapiripirit tc	nakapiripirit	nakapiripirit
January	no	29	4	f	nakapiripirit	over	urban	sexually transmitted infection	3					1	katanga/township ward	nakapiripirit tc	nakapiripirit	nakapiripirit
January	no	33	4	f	nakapiripirit	over	urban	sexually transmitted infection	3					1	katanga/township ward	nakapiripirit tc	nakapiripirit	nakapiripirit
January	no	38	5	f	nakapiripirit	over	urban	sexually transmitted infection	3					1	katanga/township ward	nakapiripirit tc	nakapiripirit	nakapiripirit
January	no	50	5	m	nakapiripirit	over	urban	sexually transmitted infection	3					1	katanga/township ward	nakapiripirit tc	nakapiripirit	nakapiripirit
January	no	0	1	f	Kocholikokoi	over	rural	Malaria	2	gastro enteritis	6			2	kokuwam	namalu	nakapiripirit	namalu
January	no	24	4	f	namalu	over	rural	urinary tract infection	7					1	kokuwam	namalu	nakapiripirit	namalu
January	no	20	4	m	namalu	over	rural	wound	1					1	kokuwam	namalu	nakapiripirit	namalu
January	no	50	5	f	morukeangantuny	over	rural	pneumonia	5					1	loasam	loreng	nakapiripirit	nabulenger
January	no	25	4	f	Lokatapan	over	rural	Malaria	2					1	lokatapan	namalu	nakapiripirit	namalu
January	no	0	1	m	Lomorunyangae	over	rural	Malaria	2					1	lokatapan	namalu	nakapiripirit	lomoruanyangae
January	no	12	3	f	Lomorunyangae	over	rural	Malaria	2					1	lokatapan	namalu	nakapiripirit	lomoruanyangae
January	no	19	4	m	lokatapan	over	rural	urinary tract infection	7					1	lokatapan	namalu	nakapiripirit	namalu
January	no	21	4	m	lotaruk	over	rural	otitis media	17					1	lotaruk	lotaruk	nabilatuk	lotaruk
January	no	22	4	f	lotaruk	over	rural	urinary tract infection	7					1	lotaruk	lotaruk	nabilatuk	lotaruk
January	no	1	2	f	lomorimor	over	rural	Malaria	2	pneumonia	5			2	lomorimor	kaawach	nakapiripirit	lomoruanyangae
January	no	1	2	m	loregae	over	rural	Malaria	2	conjunctivitis	16			2	loregae	loregae	nakapiripirit	nabulenger
January	no	13	3	m	loregae	over	rural	brucellosis	2					1	loregae	loregae	nakapiripirit	nabulenger
January	no	0	1	m	nachele	over	rural	gastro enteritis	6					1	lotaruk	lotaruk	nabilatuk	lotaruk
January	no	0	1	f	loyaraboth	over	rural	pneumonia	5					1	loyaraboth	tapac	nakapiripirit	lopelipel
January	no	4	2	f	nakaale	under	rural	Malaria	2	giardiasis	6			2	nakaale	loregae	nakapiripirit	nakaale
January	no	28	4	m	nakaale	under	rural	giardiasis	6					1	nakaale	loregae	nakapiripirit	nakaale
January	no	1	2	f	nakaale	under	rural	Malaria	2					1	nakaale	loregae	nakapiripirit	nakaale
January	no	2	2	f	nakaale	under	rural	Malaria	2					1	nakaale	loregae	nakapiripirit	nakaale
January	no	60	6	m	nakaale	under	rural	Malaria	2					1	nakaale	loregae	nakapiripirit	nakaale
January	no	12	3	f	Nakobekobe	over	rural	Epistaxis	17					1	nakobekobe	nabilatuk	nabilatuk	nabilatuk
January	no	10	3	m	chepsikunya	over	urban	giardiasis	6	pneumonia	5			2	nasak ward	chepsikunya tc	bulambuli	chepsikunya
January	no	44	5	m	nataparengan	over	rural	urinary tract infection	7					1	nataparengan	nabilatuk	nabilatuk	nabilatuk
January	no	5	3	m	nakoreete	over	rural	Malaria	2	gastro enteritis	6			2	nathinyonoit	tokora	nakapiripirit	tokora
January	no	15	3	m	nakoreete	over	rural	Animal Bite	1					1	nathinyonoit	tokora	nakapiripirit	tokora
January	no	36	5	m	nakoreete	over	rural	giardiasis	6					1	nathinyonoit	tokora	nakapiripirit	tokora
January	no	0	1	f	nakoreete	over	rural	pneumonia	5					1	nathinyonoit	tokora	nakapiripirit	tokora
January	no	24	4	f	naturum	under	rural	Malaria	2	dysentery	6			2	naturum	loregae	nakapiripirit	nabulenger
January	no	43	5	f	naturum	under	rural	meningitis	2					1	naturum	loregae	nakapiripirit	nabulenger
January	no	0	1	f	naturum	under	rural	pneumonia	5					1	naturum	loregae	nakapiripirit	nabulenger
January	no	0	1	m	naturum	under	rural	pneumonia	5					1	naturum	loregae	nakapiripirit	nabulenger
January	no	38	5	m	sakale	over	rural	amoebiasis	6	giardiasis	6			2	sakale	lotaruk	nabilatuk	lotaruk
January	no	0	1	f	lopeduru	over	rural	pneumonia	5					1	sakale	lotaruk	nabilatuk	nayonaiangkalio
January	no	1	2	f	tokora	over	rural	Malaria	2	dysentery	6			2	tokora	tokora	nakapiripirit	tokora
January	yes	0	1	f	alamacar	under	rural	pneumonia	5					1	alamacar	loregae	nakapiripirit	nakaale
January	no	27	4	m	akuyam	under	rural	Malaria	2					1	akuyam	kakomongole	nakapiripirit	nakaale
January	no	1	2	f	Alamacar	under	rural	Pneumonia	5	conjunctivitis	16	gastro enteritis	6	3	alamacar	loregae	nakapiripirit	nakaale
January	no	15	3	f	alamacar	under	rural	brucellosis	2	amoebiasis	6			2	alamacar	loregae	nakapiripirit	nakaale
January	no	8	3	m	alamacar	under	rural	Malaria	2	gingivitis	19			2	alamacar	loregae	nakapiripirit	nakaale
January	no	3	2	m	alamacar	under	rural	Malaria	2					1	alamacar	loregae	nakapiripirit	nakaale
January	no	0	1	m	alamacar	under	rural	respiratory tract infection	5					1	alamacar	loregae	nakapiripirit	nakaale
January	no	22	4	m	moruathiya	under	rural	urinary tract infection	7					1	alamacar	loregae	nakapiripirit	nakaale
January	no	80	6	f	kaiku	over	rural	urinary tract infection	7	amoebiasis	6	giardiasis	6	3	kaiku	kaawach	nakapiripirit	amaler
January	no	2	2	m	nakuyon	over	rural	threatened abortion	14					1	kaiku	namalu	nakapiripirit	namalu
January	no	12	3	f	Losimit	over	rural	Amoebiasis	6					1	kalokwameri	lotaruk	nabilatuk	nayonaiangkalio
January	no	27	4	m	nakapiripirit	over	urban	Malaria	2	urinary tract infection	7			2	katanga/township ward	nakapiripirit tc	nakapiripirit	nakapiripirit
January	no	28	4	m	nakapiripirit	over	urban	brucellosis	2					1	katanga/township ward	nakapiripirit tc	nakapiripirit	nakapiripirit
January	no	1	2	f	nakapiripirit	over	urban	pneumonia	5					1	katanga/township ward	nakapiripirit tc	nakapiripirit	nakapiripirit
January	no	5	3	f	kobeyon	over	rural	pneumonia	5	amoebiasis	6			2	kobeyon	loreng	nakapiripirit	nabulenger
January	no	7	3	f	Kobeyon	over	rural	Amoebiasis	6					1	kobeyon	loreng	nakapiripirit	nabulenger
January	no	17	3	f	kobeyon	over	rural	musculoskeletal pain	10					1	kobeyon	loreng	nakapiripirit	nabulenger
January	no	26	4	f	namalu	over	rural	brucellosis	2					1	kokuwam	namalu	nakapiripirit	namalu
January	no	4	2	f	namalu	over	rural	Malaria	2					1	kokuwam	namalu	nakapiripirit	namalu
January	no	23	4	m	Namalu	over	rural	otitis media	17					1	kokuwam	namalu	nakapiripirit	namalu
January	no	26	4	f	lochowaangikalei	over	rural	urinary tract infection	7					1	kokuwam	namalu	nakapiripirit	amaler
January	no	40	5	f	napuna	over	rural	amoebiasis	6	gastritis	6			2	korinyang	natirae	nabilatuk	natirae
January	no	21	4	f	nayoroit	over	rural	Malaria	2	dysentery	6			2	loasam	loreng	nakapiripirit	nabulenger
January	no	8	3	m	Lomorunyangae	over	rural	Brucellosis	2	Amoebiasis	6			2	lokatapan	namalu	nakapiripirit	lomoruanyangae
January	no	37	5	f	lotaruk	over	rural	urinary tract infection	7	arthritis	10			2	lotaruk	lotaruk	nabilatuk	lotaruk
January	no	62	6	f	lotaruk	over	rural	brucellosis	2					1	lotaruk	lotaruk	nabilatuk	lotaruk
January	no	0	1	f	lotaruk	over	rural	pneumonia	5					1	lotaruk	lotaruk	nabilatuk	lotaruk
January	no	0	1	f	lomorimor	over	rural	Malaria	2	conjunctivitis	16			2	lomorimor	kaawach	nakapiripirit	lomoruanyangae
January	no	0	1	m	loolung	over	rural	Malaria	2	acute Diarrhoea	6			2	loregae	loregae	nakapiripirit	nabulenger
January	no	9	3	f	ajokokipi	over	rural	respiratory tract infection	5					1	loregae	loregae	nakapiripirit	nabulenger
January	no	60	6	f	Loreng	over	rural	Malaria	2	Pneumonia	5			2	loreng	loreng	nakapiripirit	nabulenger
January	no	28	4	f	lokitela	over	rural	brucellosis	2					1	lotaruk	lotaruk	nabilatuk	lotaruk
January	no	27	4	m	Moruanyamion	over	rural	Brucellosis	2	Amoebiasis	6			2	moruangamion	natirae	nabilatuk	natirae
January	no	60	6	m	moruita	over	rural	respiratory tract infection	5					1	moruita	moruita	nakapiripirit	moruita
January	no	0	1	f	lokadwaran	over	rural	pneumonia	5					1	nabolis	kakomongole	nakapiripirit	lotaruk
January	no	2	2	f	Nakaale	under	rural	Amoebiasis	6					1	nakaale	loregae	nakapiripirit	nakaale
January	no	4	2	f	kopetatum	under	rural	Malaria	2					1	nakaale	loregae	nakapiripirit	nakaale
January	no	0	1	f	nakaale	under	rural	pneumonia	5					1	nakaale	loregae	nakapiripirit	nakaale
January	no	0	1	f	napongae	over	rural	pneumonia	5	conjunctivitis	16			2	nakobekobe	nabilatuk	nabilatuk	nayonaiangkalio
January	no	15	3	f	namatata	over	rural	urinary tract infection	7					1	namatata	namalu	nakapiripirit	namalu
January	no	34	4	m	nakoreete	over	rural	brucellosis	2					1	nathinyonoit	tokora	nakapiripirit	tokora
January	no	0	1	f	nakoreete	over	rural	pneumonia	5					1	nathinyonoit	tokora	nakapiripirit	tokora
January	no	24	4	m	Natirae	over	rural	Brucellosis	2					1	natirae	natirae	nabilatuk	natirae
January	no	19	4	f	naturum	under	rural	giardiasis	6					1	naturum	loregae	nakapiripirit	nabulenger
January	no	60	6	f	naturum	under	rural	giardiasis	6					1	naturum	loregae	nakapiripirit	nabulenger
January	no	25	4	m	naliakat	under	rural	Malaria	2	Brucellosis	2			2	okwapon	tokora	nakapiripirit	tokora
January	no	19	4	m	lopeduru	over	rural	musculoskeletal pain	10					1	sakale	lotaruk	nabilatuk	nayonaiangkalio
January	no	29	4	m	Tokora	over	rural	wound	1	Malaria	2			2	tokora	tokora	nakapiripirit	tokora
January	no	3	2	m	akuyam	under	rural	Malaria	2					1	akuyam	kakomongole	nakapiripirit	nakaale
January	no	4	2	f	alamacar	under	rural	pneumonia	5	amoebiasis	6			2	alamacar	loregae	nakapiripirit	nakaale
January	no	20	4	m	Alamacar	under	rural	Malaria	2	Dental Caries	19			2	alamacar	loregae	nakapiripirit	nakaale
January	no	0	1	m	alamacar	under	rural	Malaria	2	pneumonia	5			2	alamacar	loregae	nakapiripirit	nakaale
January	no	19	4	f	alamacar	under	rural	conjunctivitis	16					1	alamacar	loregae	nakapiripirit	nakaale
January	no	2	2	m	Alamacar	under	rural	Giardiasis	6					1	alamacar	loregae	nakapiripirit	nakaale
January	no	19	4	f	kaiku	over	rural	Malaria	2					1	kaiku	kaawach	nakapiripirit	amaler
January	no	13	3	f	nakapiripirit	over	urban	Malaria	2					1	katanga/township ward	nakapiripirit tc	nakapiripirit	nakapiripirit
January	no	11	3	m	kobeyon	over	rural	brucellosis	2					1	kobeyon	loreng	nakapiripirit	nabulenger
January	no	35	4	f	Nakayot	over	rural	Brucellosis	2	urinary tract infection	7			2	kokuwam	namalu	nakapiripirit	namalu
January	no	2	2	f	Nakayot	over	rural	Dermatitis	18					1	kokuwam	namalu	nakapiripirit	namalu
January	no	0	1	f	Lomorunyangae	over	rural	Pneumonia	5					1	lokatapan	namalu	nakapiripirit	lomoruanyangae
January	no	0	1	m	Lomorimor	over	rural	Malaria	2					1	lomorimor	kaawach	nakapiripirit	lomoruanyangae
January	no	0	1	f	ajokokipi	over	rural	pneumonia	5					1	loregae	loregae	nakapiripirit	nabulenger
January	no	0	1	m	aoyareng	over	rural	endocarditis	4					1	loreng	loreng	nakapiripirit	nabulenger
January	no	1	2	f	Moruanyamion	over	rural	gastro enteritis	6	Pneumonia	5			2	moruangamion	natirae	nabilatuk	natirae
January	no	28	4	f	moruanyamion	over	rural	Malaria	2					1	moruangamion	natirae	nabilatuk	natirae
January	no	32	4	f	nakaale	under	rural	Malaria	2	asthma	5			2	nakaale	loregae	nakapiripirit	nakaale
January	no	24	4	m	Napongae	over	rural	Dysentery	6	Brucellosis	2			2	nakobekobe	nabilatuk	nabilatuk	nayonaiangkalio
January	no	0	1	m	Nakobekobe	over	rural	Pneumonia	5					1	nakobekobe	nabilatuk	nabilatuk	nabilatuk
January	no	35	4	f	Nataparengan	over	rural	Brucellosis	2					1	nataparengan	nabilatuk	nabilatuk	nabilatuk
January	no	34	4	f	nakoreete	over	rural	urinary tract infection	7					1	nathinyonoit	tokora	nakapiripirit	tokora
January	no	50	5	f	Naturum	under	rural	diabetes mellitus	8					1	naturum	loregae	nakapiripirit	nabulenger
January	no	17	3	m	alamacar	under	rural	amoebiasis	6					1	alamacar	loregae	nakapiripirit	nakaale
January	no	28	4	f	alamacar	under	rural	bacterial infection	2					1	alamacar	loregae	nakapiripirit	nakaale
January	no	31	4	f	alamacar	under	rural	gastritis	6					1	alamacar	loregae	nakapiripirit	nakaale
January	no	2	2	m	alamacar	under	rural	Malaria	2					1	alamacar	loregae	nakapiripirit	nakaale
January	no	4	2	f	alamacar	under	rural	Malaria	2					1	alamacar	loregae	nakapiripirit	nakaale
January	no	0	1	f	alamacar	under	rural	pneumonia	5					1	alamacar	loregae	nakapiripirit	nakaale
January	no	8	3	f	alamacar	under	rural	respiratory tract infection	5					1	alamacar	loregae	nakapiripirit	nakaale
January	no	20	4	m	kaiku	over	rural	paratyphoid fever	2					1	kaiku	kaawach	nakapiripirit	amaler
January	no	25	4	f	losimit	over	rural	brucellosis	2					1	kalokwameri	lotaruk	nabilatuk	nayonaiangkalio
January	no	50	5	f	kobeyon	over	rural	Brucellosis	2	amoebiasis	6			2	kobeyon	loreng	nakapiripirit	nabulenger
January	no	0	1	f	kobeyon	over	rural	Malaria	2	amoebiasis	6			2	kobeyon	loreng	nakapiripirit	nabulenger
January	no	23	4	m	kobeyon	over	rural	conjunctivitis	16					1	kobeyon	loreng	nakapiripirit	nabulenger
January	no	5	3	f	kobeyon	over	rural	giardiasis	6					1	kobeyon	loreng	nakapiripirit	nabulenger
January	no	38	5	f	namalu	over	rural	brucellosis	2	amoebiasis	6			2	kokuwam	namalu	nakapiripirit	namalu
January	no	25	4	f	kokuwam	over	rural	urinary tract infection	7	amoebiasis	6			2	kokuwam	namalu	nakapiripirit	namalu
January	no	4	2	m	nayoroit	over	rural	giardiasis	6					1	loasam	loreng	nakapiripirit	nabulenger
January	no	38	5	f	nayoroit	over	rural	tuberculosis	5					1	loasam	loreng	nakapiripirit	nabulenger
January	no	1	2	f	lomorimor	over	rural	Malaria	2	gastro enteritis	6			2	lomorimor	kaawach	nakapiripirit	lomoruanyangae
January	no	18	4	f	lomorimor	over	rural	urinary tract infection	7					1	lomorimor	kaawach	nakapiripirit	lomoruanyangae
January	no	0	1	m	lopedot	over	rural	respiratory tract infection	5					1	loperot	kaawach	nakapiripirit	amaler
January	no	50	5	f	nawalangor	over	rural	urinary tract infection	7	giardiasis	6			2	loregae	loregae	nakapiripirit	nabulenger
January	no	2	2	f	moruanyamion	over	rural	acute diarrhoea	6					1	moruangamion	natirae	nabilatuk	natirae
January	no	25	4	m	lomuchurus	over	rural	amoebiasis	6	urinary tract infection	7			2	nabulenger	loreng	nakapiripirit	nabulenger
January	no	23	4	f	nakaale	under	rural	Malaria	2	amoebiasis	6			2	nakaale	loregae	nakapiripirit	nakaale
January	no	1	2	m	nakasien	under	rural	respiratory tract infection	5	gastro enteritis	6			2	nakaale	loregae	nakapiripirit	nakaale
January	no	2	2	f	nakasien	under	rural	amoebiasis	6					1	nakaale	loregae	nakapiripirit	nakaale
January	no	1	2	f	nakaale	under	rural	Malaria	2					1	nakaale	loregae	nakapiripirit	nakaale
January	yes	8	3	f	nakaale	under	rural	Malaria	2					1	nakaale	loregae	nakapiripirit	nakaale
January	no	3	2	m	naturum	under	rural	Malaria	2	giardiasis	6			2	naturum	loregae	nakapiripirit	nabulenger
January	no	0	1	m	naturum	under	rural	Malaria	2					1	naturum	loregae	nakapiripirit	nabulenger
January	no	24	4	f	akuyam	under	rural	giardiasis	6					1	akuyam	kakomongole	nakapiripirit	nakaale
January	no	77	6	m	Nariko	under	rural	amoebiasis	6	urinary tract infection	7			2	alamacar	loregae	nakapiripirit	nakaale
January	no	49	5	m	alamacar	under	rural	gastro enteritis	6					1	alamacar	loregae	nakapiripirit	nakaale
January	no	37	5	f	nabilatuk	over	urban	brucellosis	2					1	central ward	nabilatuk tc	nabilatuk	nabilatuk
January	no	57	6	m	nabilatuk	over	urban	brucellosis	2					1	central ward	nabilatuk tc	nabilatuk	nabilatuk
January	no	1	2	f	nakuyon	over	rural	Malaria	2					1	kaiku	namalu	nakapiripirit	namalu
January	no	58	6	m	nakapiripirit	over	urban	musculoskeletal pain	10	conjunctivitis	16			2	katanga/township ward	nakapiripirit tc	nakapiripirit	nakapiripirit
January	no	35	4	m	namalu	over	rural	Malaria	2					1	kokuwam	namalu	nakapiripirit	namalu
January	no	60	6	m	napuna	over	rural	Malaria	2	urinary tract infection	7			2	korinyang	natirae	nabilatuk	natirae
January	no	21	4	f	lotaruk	over	rural	urinary tract infection	7	Malaria	2			2	lotaruk	lotaruk	nabilatuk	lotaruk
January	no	0	1	m	lotaruk	over	rural	cough	5					1	lotaruk	lotaruk	nabilatuk	lotaruk
January	no	0	1	f	nawalangor	over	rural	pneumonia	5	wound	1			2	loregae	loregae	nakapiripirit	nabulenger
January	no	0	1	f	nawalangor	over	rural	Malaria	2					1	loregae	loregae	nakapiripirit	nabulenger
January	no	2	2	m	nabulenger	over	rural	Malaria	2	giardiasis	6			2	nabulenger	loreng	nakapiripirit	nabulenger
January	no	38	5	f	nakaale	under	rural	brucellosis	2					1	nakaale	loregae	nakapiripirit	nakaale
January	no	1	2	m	nakaale	under	rural	Malaria	2					1	nakaale	loregae	nakapiripirit	nakaale
January	no	2	2	m	nakaale	under	rural	Malaria	2					1	nakaale	loregae	nakapiripirit	nakaale
January	no	4	2	m	nakaale	under	rural	Malaria	2					1	nakaale	loregae	nakapiripirit	nakaale
January	no	2	2	f	apeded	over	rural	gastro enteritis	6					1	namatata	namalu	nakapiripirit	namalu
January	no	0	1	f	Kalapata	over	rural	respiratory tract infection	5					1	namatata	namalu	nakapiripirit	namalu
January	no	18	4	f	Kalapata	over	rural	urinary tract infection	7					1	namatata	namalu	nakapiripirit	namalu
January	no	26	4	m	chepsikunya	over	urban	Malaria	2	paratyphoid fever	2			2	nasak ward	chepsikunya tc	bulambuli	chepsikunya
January	no	1	2	f	nataparengan	over	rural	Malaria	2					1	nataparengan	nabilatuk	nabilatuk	nabilatuk
January	no	21	4	f	nakoreete	over	rural	urinary tract infection	7					1	nathinyonoit	tokora	nakapiripirit	tokora
January	no	0	1	f	naturum	under	rural	gastro enteritis	6					1	naturum	loregae	nakapiripirit	nabulenger
January	no	0	1	m	narukeny	under	rural	pneumonia	5	conjunctivitis	16			2	okwapon	tokora	nakapiripirit	tokora
January	no	60	6	m	naliakat	under	rural	respiratory tract infection	5					1	okwapon	tokora	nakapiripirit	tokora
January	no	5	3	f	alamacar	under	rural	urinary tract infection	7	amoebiasis	6			2	alamacar	loregae	nakapiripirit	nakaale
January	no	31	4	f	alamacar	under	rural	otitis media	17	dermatitis	18			2	alamacar	loregae	nakapiripirit	nakaale
January	no	9	3	m	Alamacar	under	rural	Giardiasis	6					1	alamacar	loregae	nakapiripirit	nakaale
January	no	26	4	m	alamacar	under	rural	musculoskeletal pain	10					1	alamacar	loregae	nakapiripirit	nakaale
January	no	49	5	m	nabilatuk	over	urban	amoebiasis	6	giardiasis	6			2	central ward	nabilatuk tc	nabilatuk	nabilatuk
January	no	27	4	f	Nakapiripirit	over	urban	paratyphoid fever	2					1	katanga/township ward	nakapiripirit tc	nakapiripirit	nakapiripirit
January	no	24	4	m	Nakapiripirit	over	urban	sexually transmitted infection	3					1	katanga/township ward	nakapiripirit tc	nakapiripirit	nakapiripirit
January	no	60	6	f	Napuna	over	rural	Dental Caries	19					1	korinyang	natirae	nabilatuk	natirae
January	no	30	4	f	Chiwat	over	rural	brucellosis	2					1	loasam	loregae	nakapiripirit	nabulenger
January	no	0	1	f	loasam	under	rural	Septicaemia	2					1	loasam	loreng	nakapiripirit	nabulenger
January	no	0	1	f	Aoyolira	over	rural	cough	5					1	lokatapan	namalu	nakapiripirit	lomoruanyangae
January	no	60	6	m	Lomorunyangae	over	rural	urinary tract infection	7					1	lokatapan	namalu	nakapiripirit	lomoruanyangae
January	no	1	2	f	lotaruk	over	rural	bacterial infection	2	oral thrush	2			2	lotaruk	lotaruk	nabilatuk	lotaruk
January	no	20	4	m	lomorimor	over	rural	arthritis	10	wound	1			2	lomorimor	kaawach	nakapiripirit	lomoruanyangae
January	no	6	3	f	Lomorimor	over	rural	Malaria	2					1	lomorimor	kaawach	nakapiripirit	lomoruanyangae
January	no	2	2	f	Domoye	over	rural	Malaria	2	amoebiasis	6			2	lorukumo	lotaruk	nabilatuk	lotaruk
January	no	0	1	m	nachele	over	rural	pneumonia	5					1	lotaruk	lotaruk	nabilatuk	lotaruk
January	no	0	1	f	loyaraboth	over	rural	gastro enteritis	6					1	loyaraboth	tapac	nakapiripirit	lopelipel
January	no	70	6	f	nakaale	under	rural	giardiasis	6	pneumonia	5	tuberculosis	5	3	nakaale	loregae	nakapiripirit	nakaale
January	no	3	2	m	Nakasien	under	rural	Malaria	2	Acute Diarrhoea	6			2	nakaale	loregae	nakapiripirit	nakaale
January	no	1	2	f	nakasien	under	rural	Malaria	2	oral thrush	2			2	nakaale	loregae	nakapiripirit	nakaale
January	no	0	1	m	Nakaale	under	rural	Giardiasis	6					1	nakaale	loregae	nakapiripirit	nakaale
January	no	2	2	m	nakaale	under	rural	Malaria	2					1	nakaale	loregae	nakapiripirit	nakaale
January	no	13	3	f	nakaale	under	rural	Malaria	2					1	nakaale	loregae	nakapiripirit	nakaale
January	no	1	2	m	Nakasien	under	rural	Pneumonia	5					1	nakaale	loregae	nakapiripirit	nakaale
January	no	60	6	m	nakaale	under	rural	respiratory tract infection	5					1	nakaale	loregae	nakapiripirit	nakaale
January	no	4	2	f	Nakaale	under	rural	Tinea Capitis	18					1	nakaale	loregae	nakapiripirit	nakaale
January	no	30	4	f	Namidikao	over	rural	urinary tract infection	7					1	nakobekobe	nabilatuk	nabilatuk	nabilatuk
January	no	0	1	m	nakoreete	over	rural	cough	5					1	nathinyonoit	tokora	nakapiripirit	tokora
January	no	25	4	m	nakoreete	over	rural	Gonorrhoea	3					1	nathinyonoit	tokora	nakapiripirit	tokora
January	no	60	6	f	nakoreete	over	rural	musculoskeletal pain	10					1	nathinyonoit	tokora	nakapiripirit	tokora
January	no	0	1	f	nakoreete	over	rural	pneumonia	5					1	nathinyonoit	tokora	nakapiripirit	tokora
January	no	25	4	f	nakoreete	over	rural	urinary tract infection	7					1	nathinyonoit	tokora	nakapiripirit	tokora
January	no	8	3	m	Naturum	under	rural	Amoebiasis	6					1	naturum	loregae	nakapiripirit	nabulenger
January	no	17	3	f	naturum	under	rural	respiratory tract infection	5					1	naturum	loregae	nakapiripirit	nabulenger
January	no	1	2	m	naminit	under	rural	Amoebiasis	6	Giardiasis	6			2	okwapon	tokora	nakapiripirit	tokora
January	no	37	5	m	lokeruman	over	rural	anaemia	11					1	okwapon	tokora	nakapiripirit	tokora
January	no	2	2	f	narukeny	under	rural	pneumonia	5					1	okwapon	tokora	nakapiripirit	tokora
January	no	33	4	f	naburiekale	over	rural	Amoebiasis	6	urinary tract infection	7			2	tokora	tokora	nakapiripirit	tokora
January	no	22	4	f	tokora	over	rural	dysentery	6					1	tokora	tokora	nakapiripirit	tokora
January	no	0	1	m	naburiekale	over	rural	Malaria	2					1	tokora	tokora	nakapiripirit	tokora
January	yes	1	2	f	nakaale	under	rural	Malaria	2					1	nakaale	loregae	nakapiripirit	nakaale
January	yes	17	3	f	alamacar	under	rural	musculoskeletal pain	10					1	alamacar	loregae	nakapiripirit	nakaale
January	yes	9	3	f	nakaale	under	rural	pneumonia	5					1	nakaale	loregae	nakapiripirit	nakaale
January	no	0	1	m	akuyam	under	rural	cough	5					1	akuyam	kakomongole	nakapiripirit	nakaale
January	no	23	4	m	akuyam	under	rural	musculoskeletal pain	10					1	akuyam	kakomongole	nakapiripirit	nakaale
January	no	38	5	m	akuyam	under	rural	musculoskeletal pain	10					1	akuyam	kakomongole	nakapiripirit	nakaale
January	no	4	2	m	alamacar	under	rural	cough	5					1	alamacar	loregae	nakapiripirit	nakaale
January	no	8	3	m	alamacar	under	rural	gingivitis	19					1	alamacar	loregae	nakapiripirit	nakaale
January	no	3	2	f	Alamacar	under	rural	Malaria	2					1	alamacar	loregae	nakapiripirit	nakaale
January	no	3	2	f	alamacar	under	rural	Malaria	2					1	alamacar	loregae	nakapiripirit	nakaale
January	no	28	4	m	alamacar	under	rural	Malaria	2					1	alamacar	loregae	nakapiripirit	nakaale
January	no	19	4	f	Namoropus	over	rural	Malaria	2					1	alamacar	loregae	nakapiripirit	nakaale
January	no	17	3	m	Namoropus	over	rural	musculoskeletal pain	10					1	alamacar	loregae	nakapiripirit	nakaale
January	no	3	2	f	Alamacar	under	rural	paratyphoid fever	2					1	alamacar	loregae	nakapiripirit	nakaale
January	no	16	3	f	Alamacar	under	rural	paratyphoid fever	2					1	alamacar	loregae	nakapiripirit	nakaale
January	no	26	4	f	alamacar	under	rural	urinary tract infection	7					1	alamacar	loregae	nakapiripirit	nakaale
January	no	18	4	f	moruathiya	under	rural	urinary tract infection	7					1	alamacar	loregae	nakapiripirit	nakaale
January	no	37	5	m	Nabilatuk	over	urban	Brucellosis	2	Amoebiasis	6			2	central ward	nabilatuk tc	nabilatuk	nabilatuk
January	no	7	3	f	kaiku	over	rural	cough	5					1	kaiku	kaawach	nakapiripirit	amaler
January	no	36	5	m	kaiku	over	rural	urinary tract infection	7					1	kaiku	kaawach	nakapiripirit	amaler
January	no	45	5	f	nakapiripirit	over	urban	brucellosis	2					1	katanga/township ward	nakapiripirit tc	nakapiripirit	nakapiripirit
January	no	43	5	f	kobeyon	over	rural	brucellosis	2					1	kobeyon	loreng	nakapiripirit	nabulenger
January	no	3	2	m	kobeyon	over	rural	lymphadenitis	8					1	kobeyon	loreng	nakapiripirit	nabulenger
January	no	14	3	f	kobeyon	over	rural	Malaria	2					1	kobeyon	loreng	nakapiripirit	nabulenger
January	no	17	3	f	kobeyon	over	rural	Malaria	2					1	kobeyon	loreng	nakapiripirit	nabulenger
January	no	25	4	m	kokuwam	over	rural	Amoebiasis	6	Brucellosis	2			2	kokuwam	namalu	nakapiripirit	namalu
January	no	0	1	f	namalu	over	rural	gastro enteritis	6	conjunctivitis	16			2	kokuwam	namalu	nakapiripirit	namalu
January	no	0	1	m	Namalu	over	rural	cough	5					1	kokuwam	namalu	nakapiripirit	namalu
January	no	59	6	f	kokuwam	over	rural	dysentery	6					1	kokuwam	namalu	nakapiripirit	namalu
January	no	24	4	f	Namalu	over	rural	paratyphoid fever	2					1	kokuwam	namalu	nakapiripirit	namalu
January	no	38	5	f	nayoroit	over	rural	urinary tract infection	7	giardiasis	6			2	loasam	loreng	nakapiripirit	nabulenger
January	no	18	4	f	loasam	under	rural	amoebiasis	6					1	loasam	loreng	nakapiripirit	nabulenger
January	no	8	3	f	Loasam	under	rural	Malaria	2					1	loasam	loreng	nakapiripirit	nabulenger
January	no	23	4	m	Loasam	under	rural	urinary tract infection	7					1	loasam	loreng	nakapiripirit	nabulenger
January	no	17	3	f	Lokiyengunet	over	rural	Malaria	2					1	lokatapan	namalu	nakapiripirit	namalu
January	no	15	3	f	nakiloro	over	rural	urinary tract infection	7					1	lokatapan	namalu	nakapiripirit	namalu
January	no	39	5	f	lomorimor	over	rural	Malaria	2					1	lomorimor	kaawach	nakapiripirit	lomoruanyangae
January	no	30	4	f	Lopedot	over	rural	Malaria	2					1	loperot	kaawach	nakapiripirit	amaler
January	no	0	1	m	lopedot	over	rural	pneumonia	5					1	loperot	kaawach	nakapiripirit	amaler
January	no	49	5	f	lobooloin	over	rural	paratyphoid fever	2	giardiasis	6			2	loreng	loreng	nakapiripirit	nabulenger
January	no	0	1	m	loreng	over	rural	acute Diarrhoea	6					1	loreng	loreng	nakapiripirit	nabulenger
January	no	0	1	m	nachele	over	rural	pneumonia	5					1	lotaruk	lotaruk	nabilatuk	lotaruk
January	no	1	2	f	lokitela	over	rural	gastro enteritis	6					1	lotaruk	lotaruk	nabilatuk	lotaruk
January	no	0	1	m	nabulenger	over	rural	Malaria	2	conjunctivitis	16			2	nabulenger	loreng	nakapiripirit	nabulenger
January	no	3	2	f	nabulenger	over	rural	Malaria	2					1	nabulenger	loreng	nakapiripirit	nabulenger
January	no	19	4	m	nabulenger	over	rural	Malaria	2					1	nabulenger	loreng	nakapiripirit	nabulenger
January	no	0	1	f	kopetatum	under	rural	conjunctivitis	16					1	nakaale	loregae	nakapiripirit	nakaale
January	no	0	1	f	nakaale	under	rural	gastro enteritis	6					1	nakaale	loregae	nakapiripirit	nakaale
January	no	3	2	m	nakaale	under	rural	Malaria	2					1	nakaale	loregae	nakapiripirit	nakaale
January	no	2	2	f	Nakasien	under	rural	Malaria	2					1	nakaale	loregae	nakapiripirit	nakaale
January	no	25	4	f	nakasien	under	rural	musculoskeletal pain	10					1	nakaale	loregae	nakapiripirit	nakaale
January	no	0	1	m	nakaale	under	rural	pneumonia	5					1	nakaale	loregae	nakapiripirit	nakaale
January	no	6	3	f	kopetatum	under	rural	respiratory tract infection	5					1	nakaale	loregae	nakapiripirit	nakaale
January	no	21	4	f	nakaale	under	rural	respiratory tract infection	5					1	nakaale	loregae	nakapiripirit	nakaale
January	no	19	4	m	apeded	over	rural	urinary tract infection	7	brucellosis	2			2	namatata	namalu	nakapiripirit	namalu
January	no	7	3	f	nataparengan	over	rural	Malaria	2					1	nataparengan	nabilatuk	nabilatuk	nabilatuk
January	no	42	5	f	nakoreete	over	rural	brucellosis	2					1	nathinyonoit	tokora	nakapiripirit	tokora
January	no	2	2	m	nakoreete	over	rural	cough	5					1	nathinyonoit	tokora	nakapiripirit	tokora
January	yes	25	4	m	nakoreete	over	rural	Gonorrhoea	3					1	nathinyonoit	tokora	nakapiripirit	tokora
January	no	23	4	f	nakoreete	over	rural	musculoskeletal pain	10					1	nathinyonoit	tokora	nakapiripirit	tokora
January	no	0	1	m	naturum	under	rural	cough	5					1	naturum	loregae	nakapiripirit	nabulenger
January	no	1	2	f	naturum	under	rural	Malaria	2					1	naturum	loregae	nakapiripirit	nabulenger
January	no	25	4	m	naturum	under	rural	Malaria	2					1	naturum	loregae	nakapiripirit	nabulenger
January	no	22	4	f	naliakat	under	rural	wound	1	Malaria	2			2	okwapon	tokora	nakapiripirit	tokora
January	no	60	6	f	okwapon	over	rural	brucellosis	2					1	okwapon	tokora	nakapiripirit	tokora
January	no	2	2	f	narukeny	under	rural	cough	5					1	okwapon	tokora	nakapiripirit	tokora
January	no	0	1	m	narukeny	under	rural	Malaria	2					1	okwapon	tokora	nakapiripirit	tokora
January	no	10	3	m	lopeduru	over	rural	amoebiasis	6	splenomegaly	6	leishmaniasis	2	3	sakale	lotaruk	nabilatuk	nayonaiangkalio
January	no	60	6	f	lopeduru	over	rural	Malaria	2	giardiasis	6			2	sakale	lotaruk	nabilatuk	nayonaiangkalio
January	no	13	3	m	lopeduru	over	rural	tinea versicolor	18					1	sakale	lotaruk	nabilatuk	nayonaiangkalio
January	no	22	4	f	tokora	over	rural	Malaria	2	brucellosis	2			2	tokora	tokora	nakapiripirit	tokora
January	no	37	5	f	tokora	over	rural	Malaria	2					1	tokora	tokora	nakapiripirit	tokora
January	no	52	5	m	Tokora	over	rural	paratyphoid fever	2					1	tokora	tokora	nakapiripirit	tokora
January	no	0	1	m	Tokora	over	rural	respiratory tract infection	5					1	tokora	tokora	nakapiripirit	tokora
January	no	3	2	f	tokora	over	rural	respiratory tract infection	5					1	tokora	tokora	nakapiripirit	tokora
January	no	1	2	m	alamacar	under	rural	Malaria	2					1	alamacar	loregae	nakapiripirit	nakaale
January	no	26	4	m	nabilatuk	over	urban	musculoskeletal pain	10					1	central ward	nabilatuk tc	nabilatuk	nabilatuk
January	no	30	4	f	nabilatuk	over	urban	urinary tract infection	7					1	central ward	nabilatuk tc	nabilatuk	nabilatuk
January	no	32	4	m	kaiku	over	rural	musculoskeletal pain	10					1	kaiku	kaawach	nakapiripirit	amaler
January	no	10	3	m	losimit	over	rural	brucellosis	2	Malaria	2			2	kalokwameri	lotaruk	nabilatuk	nayonaiangkalio
January	no	17	3	f	nakapiripirit	over	urban	urinary tract infection	7					1	katanga/township ward	nakapiripirit tc	nakapiripirit	nakapiripirit
January	no	0	1	f	akwakori	over	rural	gastro enteritis	6					1	kobeyon	loreng	nakapiripirit	nabulenger
January	no	30	4	f	akwakori	over	rural	gastro enteritis	6					1	kobeyon	loreng	nakapiripirit	nabulenger
January	no	0	1	f	kobeyon	over	rural	gastro enteritis	6					1	kobeyon	loreng	nakapiripirit	nabulenger
January	no	27	4	f	namalu	over	rural	brucellosis	2					1	kokuwam	namalu	nakapiripirit	namalu
January	no	21	4	f	namalu	over	rural	dental Caries	19					1	kokuwam	namalu	nakapiripirit	namalu
January	no	1	2	f	Namalu	over	rural	helminthiasis	2					1	kokuwam	namalu	nakapiripirit	namalu
January	no	23	4	m	kokuwam	over	rural	Malaria	2					1	kokuwam	namalu	nakapiripirit	namalu
January	no	1	2	f	namalu	over	rural	Malaria	2					1	kokuwam	namalu	nakapiripirit	namalu
January	no	50	5	m	kokuwam	over	rural	urinary tract infection	7					1	kokuwam	namalu	nakapiripirit	namalu
January	no	23	4	f	nayonaeangikalio	over	rural	paratyphoid fever	2					1	kothike	kosike	nabilatuk	nayonaiangkalio
January	no	3	2	f	nayoroit	over	rural	musculoskeletal pain	10					1	loasam	loreng	nakapiripirit	nabulenger
January	no	1	2	f	lokatapan	over	rural	malnutrition	15	anaemia	11	pneumonia	5	3	lokatapan	namalu	nakapiripirit	namalu
January	no	70	6	f	Lomorunyangae	over	rural	Cellulitis	18					1	lokatapan	namalu	nakapiripirit	lomoruanyangae
January	no	6	3	m	lomorimor	over	rural	brucellosis	2					1	lomorimor	kaawach	nakapiripirit	lomoruanyangae
January	no	0	1	m	apeichorait	under	rural	Malaria	2					1	loperot	kaawach	nakapiripirit	amaler
January	no	4	2	f	apeichorait	under	rural	pneumonia	5					1	loperot	kaawach	nakapiripirit	amaler
January	no	2	2	f	nawalangor	over	rural	cough	5					1	loregae	loregae	nakapiripirit	nabulenger
January	no	4	2	m	loolung	over	rural	Malaria	2					1	loregae	loregae	nakapiripirit	nabulenger
January	no	4	2	m	loreng	over	rural	Malaria	2					1	loreng	loreng	nakapiripirit	nabulenger
January	no	7	3	m	loreng	over	rural	Malaria	2					1	loreng	loreng	nakapiripirit	nabulenger
January	no	0	1	f	moruanyamion	over	rural	acute diarrhoea	6					1	moruangamion	natirae	nabilatuk	natirae
January	no	18	4	f	nabulenger	over	rural	cough	5					1	nabulenger	loreng	nakapiripirit	nabulenger
January	no	2	2	f	nakaale	under	rural	Malaria	2					1	nakaale	loregae	nakapiripirit	nakaale
January	no	25	4	f	kopetatum	under	rural	musculoskeletal pain	10					1	nakaale	loregae	nakapiripirit	nakaale
January	no	21	4	f	nakuri	over	rural	brucellosis	2	amoebiasis	6			2	nakuri	lotaruk	nabilatuk	lotaruk
January	no	22	4	f	chepsikunya	over	urban	brucellosis	2					1	nasak ward	chepsikunya tc	bulambuli	chepsikunya
January	no	8	3	m	nataparengan	over	rural	Malaria	2					1	nataparengan	nabilatuk	nabilatuk	nabilatuk
January	no	2	2	m	nakoreete	over	rural	respiratory tract infection	5	Malaria	2			2	nathinyonoit	tokora	nakapiripirit	tokora
January	no	0	1	f	nakoreete	over	rural	conjunctivitis	16	respiratory tract infection	5			2	nathinyonoit	tokora	nakapiripirit	tokora
January	no	13	3	f	nakoreete	over	rural	amoebiasis	6					1	nathinyonoit	tokora	nakapiripirit	tokora
January	no	34	4	f	nakoreete	over	rural	amoebiasis	6					1	nathinyonoit	tokora	nakapiripirit	tokora
January	no	4	2	f	naturum	under	rural	Malaria	2					1	naturum	loregae	nakapiripirit	nabulenger
January	no	49	5	f	naminit	under	rural	brucellosis	2					1	okwapon	tokora	nakapiripirit	tokora
January	no	0	1	m	naminit	under	rural	gastro enteritis	6					1	okwapon	tokora	nakapiripirit	tokora
January	no	25	4	f	sakale	over	rural	urinary tract infection	7					1	sakale	lotaruk	nabilatuk	lotaruk
January	no	32	4	f	tokora	over	rural	brucellosis	2					1	tokora	tokora	nakapiripirit	tokora
January	no	4	2	m	tokora	over	rural	cough	5					1	tokora	tokora	nakapiripirit	tokora
January	no	55	5	m	tokora	over	rural	paratyphoid fever	2					1	tokora	tokora	nakapiripirit	tokora
January	no	70	6	f	tokora	over	rural	paratyphoid fever	2					1	tokora	tokora	nakapiripirit	tokora
January	no	1	2	m	tokora	over	rural	respiratory tract infection	5					1	tokora	tokora	nakapiripirit	tokora
January	no	1	2	f	tokora	over	rural	respiratory tract infection	5					1	tokora	tokora	nakapiripirit	tokora
January	no	70	6	m	kakomongole	over	rural	Amoebiasis	6					1	akuyam	kakomongole	nakapiripirit	tokora
January	no	9	3	m	akuyam	under	rural	Giardiasis	6					1	akuyam	kakomongole	nakapiripirit	nakaale
January	no	29	4	m	Arecek	over	rural	respiratory tract infection	5					1	akuyam	kakomongole	nakapiripirit	nakaale
January	no	48	5	f	Namoropus	over	rural	urinary tract infection	7	arthritis	10			2	alamacar	loregae	nakapiripirit	nakaale
January	no	0	1	m	alamacar	under	rural	cough	5					1	alamacar	loregae	nakapiripirit	nakaale
January	no	4	2	f	alamacar	under	rural	cough	5					1	alamacar	loregae	nakapiripirit	nakaale
January	no	4	2	m	alamacar	under	rural	Malaria	2					1	alamacar	loregae	nakapiripirit	nakaale
January	no	60	6	m	alamacar	under	rural	musculoskeletal pain	10					1	alamacar	loregae	nakapiripirit	nakaale
January	no	1	2	f	alamacar	under	rural	septicaemia	2					1	alamacar	loregae	nakapiripirit	nakaale
January	no	88	6	m	Atari	over	rural	peptic ulcer disease	6	pharyngitis	17			2	buwebele	bumufuni	bulambuli	atari
January	no	25	4	f	Atari	over	rural	brucellosis	2					1	buwebele	bumufuni	bulambuli	atari
January	no	29	4	m	Atari	over	rural	brucellosis	2					1	buwebele	bumufuni	bulambuli	atari
January	no	30	4	f	nabilatuk	over	urban	urinary tract infection	7					1	central ward	nabilatuk tc	nabilatuk	nabilatuk
January	no	1	2	m	nakapiripirit	over	urban	bacterial infection	2					1	katanga/township ward	nakapiripirit tc	nakapiripirit	nakapiripirit
January	no	16	3	f	namalu	over	rural	brucellosis	2	amoebiasis	6			2	kokuwam	namalu	nakapiripirit	namalu
January	no	2	2	f	namalu	over	rural	Malaria	2	skin infection	18			2	kokuwam	namalu	nakapiripirit	namalu
January	no	32	4	m	kokuwam	over	rural	hepatitis B	6					1	kokuwam	namalu	nakapiripirit	namalu
January	no	0	1	m	namalu	over	rural	pneumonia	5					1	kokuwam	namalu	nakapiripirit	namalu
January	no	0	1	f	nayoroit	over	rural	Malaria	2					1	loasam	loreng	nakapiripirit	nabulenger
January	no	25	4	f	Nakiloro	over	rural	Brucellosis	2					1	lokatapan	namalu	nakapiripirit	namalu
January	no	5	3	m	lomorunyangae	over	rural	Malaria	2					1	lokatapan	namalu	nakapiripirit	lomoruanyangae
January	no	4	2	f	lomorimor	over	rural	Malaria	2					1	lomorimor	kaawach	nakapiripirit	lomoruanyangae
January	no	60	6	f	lomorimor	over	rural	musculoskeletal pain	10					1	lomorimor	kaawach	nakapiripirit	lomoruanyangae
January	no	9	3	f	Lomorimor	over	rural	wound	1					1	lomorimor	kaawach	nakapiripirit	lomoruanyangae
January	no	0	1	f	Nawalangor	over	rural	Malaria	2					1	loregae	loregae	nakapiripirit	nabulenger
January	no	22	4	f	nabulenger	over	rural	brucellosis	2					1	nabulenger	loreng	nakapiripirit	nabulenger
January	no	22	4	f	nabulenger	over	rural	urinary tract infection	7					1	nabulenger	loreng	nakapiripirit	nabulenger
January	no	9	3	f	Nakaale	under	rural	Amoebiasis	6					1	nakaale	loregae	nakapiripirit	nakaale
January	no	1	2	f	nakaale	under	rural	Malaria	2					1	nakaale	loregae	nakapiripirit	nakaale
January	no	0	1	f	kopetatum	under	rural	pneumonia	5					1	nakaale	loregae	nakapiripirit	nakaale
January	no	14	3	f	Nakaale	under	rural	wound	1					1	nakaale	loregae	nakapiripirit	nakaale
January	no	55	5	m	Kalapata	over	rural	septicaemia	2					1	namatata	namalu	nakapiripirit	namalu
January	no	17	3	f	nakurobuin	over	rural	brucellosis	2					1	namerisiya	natirae	nabilatuk	natirae
January	no	0	1	f	nakoreete	over	rural	cellulitis	18					1	nathinyonoit	tokora	nakapiripirit	tokora
January	no	25	4	m	nakoreete	over	rural	urinary tract infection	7					1	nathinyonoit	tokora	nakapiripirit	tokora
January	no	3	2	m	naturum	under	rural	Malaria	2					1	naturum	loregae	nakapiripirit	nabulenger
January	no	2	2	m	naminit	under	rural	Malaria	2					1	okwapon	tokora	nakapiripirit	tokora
January	no	0	1	m	tokora	over	rural	Malaria	2	conjunctivitis	16			2	tokora	tokora	nakapiripirit	tokora
January	no	8	3	f	arecek	over	rural	pneumonia	5					1	akuyam	kakomongole	nakapiripirit	nakaale
January	no	0	1	f	alamacar	under	rural	Malaria	2	gastro enteritis	6			2	alamacar	loregae	nakapiripirit	nakaale
January	no	5	3	m	alamacar	under	rural	amoebiasis	6					1	alamacar	loregae	nakapiripirit	nakaale
January	no	29	4	f	moruathiya	under	rural	urinary tract infection	7					1	alamacar	loregae	nakapiripirit	nakaale
January	yes	48	5	m	alamacar	under	rural	wound	1					1	alamacar	loregae	nakapiripirit	nakaale
January	no	60	6	f	akwakori	over	rural	musculoskeletal pain	10					1	kobeyon	loreng	nakapiripirit	nabulenger
January	no	0	1	m	kobeyon	over	rural	cough	5					1	kobeyon	loreng	nakapiripirit	nabulenger
January	no	22	4	m	namalu	over	rural	pneumonia	5					1	kokuwam	namalu	nakapiripirit	namalu
January	no	64	6	f	namalu	over	rural	pneumonia	5					1	kokuwam	namalu	nakapiripirit	namalu
January	no	0	1	f	lomorunyangae	over	rural	cough	5					1	lokatapan	namalu	nakapiripirit	lomoruanyangae
January	no	57	6	f	lotaruk	over	rural	Malaria	2					1	lotaruk	lotaruk	nabilatuk	lotaruk
January	no	21	4	m	nabulenger	over	rural	Malaria	2	urinary tract infection	7	amoebiasis	6	3	nabulenger	loreng	nakapiripirit	nabulenger
January	no	67	6	m	lomuchurus	over	rural	urinary tract infection	7	giardiasis	6			2	nabulenger	loreng	nakapiripirit	nabulenger
January	no	0	1	f	nabulenger	over	rural	Malaria	2					1	nabulenger	loreng	nakapiripirit	nabulenger
January	no	4	2	m	nakaale	under	rural	Tinea Capitis	18	skin infection	18			2	nakaale	loregae	nakapiripirit	nakaale
January	no	60	6	f	nakaale	under	rural	dental Caries	19					1	nakaale	loregae	nakapiripirit	nakaale
January	no	2	2	m	nakaale	under	rural	Malaria	2					1	nakaale	loregae	nakapiripirit	nakaale
January	no	4	2	m	nakaale	under	rural	Malaria	2					1	nakaale	loregae	nakapiripirit	nakaale
January	no	4	2	f	nakasien	under	rural	pneumonia	5					1	nakaale	loregae	nakapiripirit	nakaale
January	yes	3	2	m	nakaale	under	rural	septicaemia	2					1	nakaale	loregae	nakapiripirit	nakaale
January	yes	24	4	f	nakaale	under	rural	septicaemia	2					1	nakaale	loregae	nakapiripirit	nakaale
January	no	30	4	f	nakuri	over	rural	pneumonia	5					1	nakuri	lotaruk	nabilatuk	lotaruk
January	no	29	4	f	apeded	over	rural	brucellosis	2					1	namatata	namalu	nakapiripirit	namalu
January	no	30	4	f	chepsikunya	over	urban	mastitis	14					1	nasak ward	chepsikunya tc	bulambuli	chepsikunya
January	no	20	4	f	nataparengan	over	rural	amoebiasis	6					1	nataparengan	nabilatuk	nabilatuk	nabilatuk
January	no	0	1	m	nataparengan	over	rural	pneumonia	5					1	nataparengan	nabilatuk	nabilatuk	nabilatuk
January	no	0	1	m	naturum	under	rural	Malaria	2	lymphadenitis	8			2	naturum	loregae	nakapiripirit	nabulenger
January	no	1	2	m	naturum	under	rural	Malaria	2					1	naturum	loregae	nakapiripirit	nabulenger
January	no	5	3	f	naturum	under	rural	Malaria	2					1	naturum	loregae	nakapiripirit	nabulenger
January	no	0	1	m	naturum	under	rural	pneumonia	5					1	naturum	loregae	nakapiripirit	nabulenger
January	no	4	2	f	naturum	under	rural	pneumonia	5					1	naturum	loregae	nakapiripirit	nabulenger
January	no	60	6	m	naliakat	under	rural	respiratory tract infection	5					1	okwapon	tokora	nakapiripirit	tokora
January	no	0	1	m	sakale	over	rural	pneumonia	5					1	sakale	lotaruk	nabilatuk	lotaruk
January	no	35	4	f	sakale	over	rural	urinary tract infection	7					1	sakale	lotaruk	nabilatuk	lotaruk
January	no	6	3	f	naburiekale	over	rural	giardiasis	6					1	tokora	tokora	nakapiripirit	tokora
February	no	25	4	m	akuyam	under	rural	Malaria	2					1	akuyam	kakomongole	nakapiripirit	nakaale
February	no	4	2	f	Alamacar	under	rural	Amoebiasis	6	respiratory tract infection	5			2	alamacar	loregae	nakapiripirit	nakaale
February	no	42	5	f	Namoropus	over	rural	Amoebiasis	6	urinary tract infection	7			2	alamacar	loregae	nakapiripirit	nakaale
February	no	4	2	f	Namoropus	over	rural	Amoebiasis	6					1	alamacar	loregae	nakapiripirit	nakaale
February	no	2	2	F	Alamacar	under	rural	Cough	5					1	alamacar	loregae	nakapiripirit	nakaale
February	no	12	3	f	Alamacar	under	rural	Cough	5					1	alamacar	loregae	nakapiripirit	nakaale
February	no	4	2	f	Alamacar	under	rural	Giardiasis	6					1	alamacar	loregae	nakapiripirit	nakaale
February	no	9	3	m	alamacar	under	rural	giardiasis	6					1	alamacar	loregae	nakapiripirit	nakaale
February	no	0	1	f	alamacar	under	rural	Malaria	2					1	alamacar	loregae	nakapiripirit	nakaale
February	no	2	2	f	Alamacar	under	rural	Malaria	2					1	alamacar	loregae	nakapiripirit	nakaale
February	no	7	3	f	Alamacar	under	rural	Malaria	2					1	alamacar	loregae	nakapiripirit	nakaale
February	no	11	3	f	Alamacar	under	rural	Malaria	2					1	alamacar	loregae	nakapiripirit	nakaale
February	no	5	3	f	alamacar	under	rural	pneumonia	5					1	alamacar	loregae	nakapiripirit	nakaale
February	no	10	3	f	kaiku	over	rural	amoebiasis	6					1	kaiku	kaawach	nakapiripirit	amaler
February	no	37	5	m	nakuyon	over	rural	Malaria	2	Giardiasis	6			2	kaiku	namalu	nakapiripirit	namalu
February	no	1	2	m	Nakapiripirit	over	urban	Pneumonia	5	Amoebiasis	6			2	katanga/township ward	nakapiripirit tc	nakapiripirit	nakapiripirit
February	no	3	2	m	Nakapiripirit	over	urban	Malaria	2	Giardiasis	6			2	katanga/township ward	nakapiripirit tc	nakapiripirit	nakapiripirit
February	no	28	4	m	Nakapiripirit	over	urban	Amoebiasis	6					1	katanga/township ward	nakapiripirit tc	nakapiripirit	nakapiripirit
February	no	21	4	f	Nakapiripirit	over	urban	Brucellosis	2					1	katanga/township ward	nakapiripirit tc	nakapiripirit	nakapiripirit
February	no	2	2	f	Kobeyon	over	rural	Malaria	2	gastro enteritis	6			2	kobeyon	loreng	nakapiripirit	nabulenger
February	no	20	4	f	namalu	over	rural	paratyphoid fever	2					1	kokuwam	namalu	nakapiripirit	namalu
February	no	20	4	m	Loasam	under	rural	musculoskeletal pain	10					1	loasam	loreng	nakapiripirit	nabulenger
February	no	27	4	m	Nakiloro	over	rural	Malaria	2					1	lokatapan	namalu	nakapiripirit	namalu
February	no	12	3	f	loreng	over	rural	amoebiasis	6					1	loreng	loreng	nakapiripirit	nabulenger
February	no	7	3	m	Nakaale	under	rural	Malaria	2	Dysentery	6			2	nakaale	loregae	nakapiripirit	nakaale
February	no	30	4	m	nakaale	under	rural	dysentery	6					1	nakaale	loregae	nakapiripirit	nakaale
February	no	2	2	f	Nakaale	under	rural	Malaria	2					1	nakaale	loregae	nakapiripirit	nakaale
February	no	3	2	m	Nakobekobe	over	rural	cough	5					1	nakobekobe	nabilatuk	nabilatuk	nabilatuk
February	no	0	1	m	Nakoriete	over	rural	Pneumonia	5					1	nakoreete	loregae	nakapiripirit	nakaale
February	no	0	1	m	Nataparengan	over	rural	Malaria	2	Otitis Media	17			2	nataparengan	nabilatuk	nabilatuk	nabilatuk
February	no	1	2	m	Nataparengan	over	rural	Pneumonia	5					1	nataparengan	nabilatuk	nabilatuk	nabilatuk
February	no	8	3	m	Naturum	under	rural	Malaria	2					1	naturum	loregae	nakapiripirit	nabulenger
February	no	3	2	f	naliakat	under	rural	Amoebiasis	6					1	okwapon	tokora	nakapiripirit	tokora
February	no	65	6	m	naliakat	under	rural	Cough	5					1	okwapon	tokora	nakapiripirit	tokora
February	no	10	3	m	Lopeduru	over	rural	respiratory tract infection	5					1	sakale	lotaruk	nabilatuk	nayonaiangkalio
February	no	39	5	m	Tokora	over	rural	Brucellosis	2					1	tokora	tokora	nakapiripirit	tokora
February	no	27	4	m	Akuyam	under	rural	respiratory tract infection	5					1	akuyam	kakomongole	nakapiripirit	nakaale
February	yes	0	1	f	alamacar	under	rural	Malaria	2	anaemia	11			2	alamacar	loregae	nakapiripirit	nakaale
February	yes	0	1	f	alamacar	under	rural	Malaria	2					1	alamacar	loregae	nakapiripirit	nakaale
February	no	0	1	f	Alamacar	under	rural	pneumonia	5					1	alamacar	loregae	nakapiripirit	nakaale
February	no	4	2	m	ALamacar	under	rural	pneumonia	5					1	alamacar	loregae	nakapiripirit	nakaale
February	no	23	4	m	Kaiku	over	rural	dysentery	6					1	kaiku	kaawach	nakapiripirit	amaler
February	no	4	2	f	kamaturu	over	rural	Malaria	2					1	kamaturu	lorengedwat	nabilatuk	lorengedwat
February	no	8	3	f	Nakapiripirit	over	urban	amoebiasis	6					1	katanga/township ward	nakapiripirit tc	nakapiripirit	nakapiripirit
February	no	15	3	m	Nakapiripirit	over	urban	paratyphoid fever	2					1	katanga/township ward	nakapiripirit tc	nakapiripirit	nakapiripirit
February	no	18	4	f	Akwakori	over	rural	brucellosis	2					1	kobeyon	loreng	nakapiripirit	nabulenger
February	no	21	4	f	Kobeyon	over	rural	Malaria	2					1	kobeyon	loreng	nakapiripirit	nabulenger
February	no	40	5	f	Kobeyon	over	rural	urinary tract infection	7					1	kobeyon	loreng	nakapiripirit	nabulenger
February	no	33	4	f	Kosike	over	rural	Brucellosis	2	vaginal candidiasis	2			2	kothike	kosike	nabilatuk	nayonaiangkalio
February	no	5	3	f	Kosike	over	rural	amoebiasis	6					1	kothike	kosike	nabilatuk	nayonaiangkalio
February	no	23	4	f	nayoroit	over	rural	Malaria	2					1	loasam	loreng	nakapiripirit	nabulenger
February	no	23	4	f	lotaruk	over	rural	urinary tract infection	7					1	lotaruk	lotaruk	nabilatuk	lotaruk
February	no	0	1	f	Lomorimor	over	rural	Malaria	2	dermatitis	18			2	lomorimor	kaawach	nakapiripirit	lomoruanyangae
February	no	0	1	f	Aoyareng	over	rural	Cough	5					1	loreng	loreng	nakapiripirit	nabulenger
February	no	28	4	f	Loreng	over	rural	musculoskeletal pain	10					1	loreng	loreng	nakapiripirit	nabulenger
February	no	60	6	f	nabulenger	over	rural	urinary tract infection	7	Dysentery	6			2	nabulenger	loreng	nakapiripirit	nabulenger
February	no	25	4	f	nabulenger	over	rural	urinary tract infection	7					1	nabulenger	loreng	nakapiripirit	nabulenger
February	no	1	2	f	Nakaale	under	rural	Malaria	2	skin infection	18			2	nakaale	loregae	nakapiripirit	nakaale
February	yes	0	1	f	nakaale	under	rural	amoebiasis	6					1	nakaale	loregae	nakapiripirit	nakaale
February	no	4	2	m	Nakaale	under	rural	Malaria	2					1	nakaale	loregae	nakapiripirit	nakaale
February	no	7	3	f	Nakaale	under	rural	Malaria	2					1	nakaale	loregae	nakapiripirit	nakaale
February	no	22	4	f	Nakasien	under	rural	Malaria	2					1	nakaale	loregae	nakapiripirit	nakaale
February	no	1	2	f	Naturum	under	rural	pneumonia	5	Conjunctivitis	16			2	naturum	loregae	nakapiripirit	nabulenger
February	yes	4	2	m	nakaale	under	rural	Malaria	2					1	nakaale	loregae	nakapiripirit	nakaale
February	yes	3	2	m	nakaale	under	rural	tonsillitis	17					1	nakaale	loregae	nakapiripirit	nakaale
February	no	3	2	f	alamacar	under	rural	impetigo	18					1	alamacar	loregae	nakapiripirit	nakaale
February	no	0	1	m	Namoropus	over	rural	pneumonia	5					1	alamacar	loregae	nakapiripirit	nakaale
February	no	70	6	f	alamacar	under	rural	urinary tract infection	7					1	alamacar	loregae	nakapiripirit	nakaale
February	no	60	6	m	alamacar	under	rural	wound	1					1	alamacar	loregae	nakapiripirit	nakaale
February	no	28	4	f	Kaiku	over	rural	urinary tract infection	7					1	kaiku	kaawach	nakapiripirit	amaler
February	no	17	3	m	losimit	over	rural	respiratory tract infection	5					1	kalokwameri	lotaruk	nabilatuk	nayonaiangkalio
February	no	46	5	f	Kobeyon	over	rural	Dental Caries	19					1	kobeyon	loreng	nakapiripirit	nabulenger
February	no	0	1	m	kobeyon	over	rural	respiratory tract infection	5					1	kobeyon	loreng	nakapiripirit	nabulenger
February	no	25	4	m	kokuwam	over	rural	Amoebiasis	6					1	kokuwam	namalu	nakapiripirit	namalu
February	no	21	4	m	namalu	over	rural	gastro enteritis	6					1	kokuwam	namalu	nakapiripirit	namalu
February	no	14	3	m	namalu	over	rural	tinea corporis	18					1	kokuwam	namalu	nakapiripirit	namalu
February	no	60	6	f	Longaroi	over	rural	brucellosis	2					1	kothike	kosike	nabilatuk	nayonaiangkalio
February	no	28	4	m	lotaruk	over	rural	Brucellosis	2					1	lotaruk	lotaruk	nabilatuk	lotaruk
February	no	21	4	f	lomorimor	over	rural	amoebiasis	6					1	lomorimor	kaawach	nakapiripirit	lomoruanyangae
February	no	25	4	m	Lomorimor	over	rural	musculoskeletal pain	10					1	lomorimor	kaawach	nakapiripirit	lomoruanyangae
February	no	0	1	m	lomorimor	over	rural	pneumonia	5					1	lomorimor	kaawach	nakapiripirit	lomoruanyangae
February	no	50	5	m	Lomorimor	over	rural	urinary tract infection	7					1	lomorimor	kaawach	nakapiripirit	lomoruanyangae
February	no	36	5	f	loregae	over	rural	brucellosis	2					1	loregae	loregae	nakapiripirit	nabulenger
February	no	40	5	f	Nawalangor	over	rural	Brucellosis	2					1	loregae	loregae	nakapiripirit	nabulenger
February	no	0	1	m	lobooloin	over	rural	Malaria	2	acute Diarrhoea	6			2	loreng	loreng	nakapiripirit	nabulenger
February	no	35	4	f	lobooloin	over	rural	arthritis	10					1	loreng	loreng	nakapiripirit	nabulenger
February	no	30	4	f	loreng	over	rural	pharyngitis	17					1	loreng	loreng	nakapiripirit	nabulenger
February	no	1	2	f	Lobooloin	over	rural	Pneumonia	5					1	loreng	loreng	nakapiripirit	nabulenger
February	no	25	4	f	Loreng	over	rural	urinary tract infection	7					1	loreng	loreng	nakapiripirit	nabulenger
February	no	21	4	f	nabulenger	over	rural	pneumonia	5					1	nabulenger	loreng	nakapiripirit	nabulenger
February	no	2	2	m	nakasien	under	rural	Malaria	2					1	nakaale	loregae	nakapiripirit	nakaale
February	no	38	5	m	nakaale	under	rural	paratyphoid fever	2					1	nakaale	loregae	nakapiripirit	nakaale
February	no	0	1	f	Nakaale	under	rural	Pneumonia	5					1	nakaale	loregae	nakapiripirit	nakaale
February	no	13	3	m	Nakasien	under	rural	septicaemia	2					1	nakaale	loregae	nakapiripirit	nakaale
February	no	17	3	f	nakaale	under	rural	tinea corporis	18					1	nakaale	loregae	nakapiripirit	nakaale
February	no	20	4	f	Nakasien	under	rural	urinary tract infection	7					1	nakaale	loregae	nakapiripirit	nakaale
February	no	0	1	f	nakoreete	over	rural	Acute Diarrhoea	6					1	nathinyonoit	tokora	nakapiripirit	tokora
February	no	23	4	f	nakoreete	over	rural	urinary tract infection	7					1	nathinyonoit	tokora	nakapiripirit	tokora
February	no	60	6	m	nakoreete	over	rural	urinary tract infection	7					1	nathinyonoit	tokora	nakapiripirit	tokora
February	no	0	1	m	naturum	under	rural	Malaria	2	acute Diarrhoea	6			2	naturum	loregae	nakapiripirit	nabulenger
February	no	18	4	f	naturum	under	rural	paratyphoid fever	2	amoebiasis	6			2	naturum	loregae	nakapiripirit	nabulenger
February	no	24	4	m	naturum	under	rural	urinary tract infection	7					1	naturum	loregae	nakapiripirit	nabulenger
February	no	76	6	m	Alibamun	over	rural	musculoskeletal pain	10					1	okwapon	tokora	nakapiripirit	tokora
February	no	62	6	m	naminit	under	rural	urinary tract infection	7					1	okwapon	tokora	nakapiripirit	tokora
February	no	0	1	f	sakale	over	rural	cough	5					1	sakale	lotaruk	nabilatuk	lotaruk
February	no	25	4	f	Lopeduru	over	rural	urinary tract infection	7					1	sakale	lotaruk	nabilatuk	nayonaiangkalio
February	no	0	1	m	akuyam	under	rural	Malaria	2					1	akuyam	kakomongole	nakapiripirit	nakaale
February	no	0	1	m	akuyam	under	rural	pneumonia	5					1	akuyam	kakomongole	nakapiripirit	nakaale
February	no	28	4	f	alamacar	under	rural	amoebiasis	6					1	alamacar	loregae	nakapiripirit	nakaale
February	no	40	5	m	alamacar	under	rural	amoebiasis	6					1	alamacar	loregae	nakapiripirit	nakaale
February	no	1	2	f	alamacar	under	rural	gastro enteritis	6					1	alamacar	loregae	nakapiripirit	nakaale
February	no	4	2	m	Alamacar	under	rural	Malaria	2					1	alamacar	loregae	nakapiripirit	nakaale
February	no	10	3	f	alamacar	under	rural	Malaria	2					1	alamacar	loregae	nakapiripirit	nakaale
February	no	50	5	m	Alamacar	under	rural	Malaria	2					1	alamacar	loregae	nakapiripirit	nakaale
February	no	70	6	m	alamacar	under	rural	musculoskeletal pain	10					1	alamacar	loregae	nakapiripirit	nakaale
February	no	0	1	m	alamacar	under	rural	pneumonia	5					1	alamacar	loregae	nakapiripirit	nakaale
February	no	3	2	f	nabilatuk	over	urban	Malaria	2	giardiasis	6			2	central ward	nabilatuk tc	nabilatuk	nabilatuk
February	no	78	6	m	nabilatuk	over	urban	amoebiasis	6					1	central ward	nabilatuk tc	nabilatuk	nabilatuk
February	no	26	4	m	Losimit	over	rural	urinary tract infection	7					1	kalokwameri	lotaruk	nabilatuk	nayonaiangkalio
February	no	0	1	m	napuna	over	rural	Malaria	2					1	korinyang	natirae	nabilatuk	natirae
February	no	0	1	f	Lomorunyangae	over	rural	Cough	5	Acute Diarrhoea	6			2	lokatapan	namalu	nakapiripirit	lomoruanyangae
February	no	26	4	m	Lomorunyangae	over	rural	Malaria	2	urinary tract infection	7			2	lokatapan	namalu	nakapiripirit	lomoruanyangae
February	no	0	1	m	lowatachin	over	rural	pneumonia	5					1	lokatapan	namalu	nakapiripirit	namalu
February	no	12	3	f	lotaruk	over	rural	amoebiasis	6					1	lotaruk	lotaruk	nabilatuk	lotaruk
February	no	2	2	m	lotaruk	over	rural	lymphadenitis	8					1	lotaruk	lotaruk	nabilatuk	lotaruk
February	no	0	1	m	lotaruk	over	rural	pneumonia	5					1	lotaruk	lotaruk	nabilatuk	lotaruk
February	no	63	6	f	Lomorimor	over	rural	Cough	5					1	lomorimor	kaawach	nakapiripirit	lomoruanyangae
February	no	55	5	f	Lomorimor	over	rural	Malaria	2					1	lomorimor	kaawach	nakapiripirit	lomoruanyangae
February	no	3	2	m	Loregae	over	rural	Malaria	2	amoebiasis	6			2	loregae	loregae	nakapiripirit	nabulenger
February	no	47	5	m	Nawalangor	over	rural	urinary tract infection	7	Amoebiasis	6			2	loregae	loregae	nakapiripirit	nabulenger
February	no	18	4	f	nawalangor	over	rural	mastitis	14					1	loregae	loregae	nakapiripirit	nabulenger
February	no	11	3	m	lobooloin	over	rural	brucellosis	2	Malaria	2			2	loreng	loreng	nakapiripirit	nabulenger
February	no	30	4	m	Loreng	over	rural	Arthritis	10					1	loreng	loreng	nakapiripirit	nabulenger
February	no	18	4	m	aoyareng	over	rural	brucellosis	2					1	loreng	loreng	nakapiripirit	nabulenger
February	no	69	6	f	Loreng	over	rural	Malaria	2					1	loreng	loreng	nakapiripirit	nabulenger
February	no	0	1	m	loreng	over	rural	pneumonia	5					1	loreng	loreng	nakapiripirit	nabulenger
February	no	25	4	f	Nachele	over	rural	Giardiasis	6					1	lotaruk	lotaruk	nabilatuk	lotaruk
February	no	29	4	f	Nachele	over	rural	Malaria	2					1	lotaruk	lotaruk	nabilatuk	lotaruk
February	no	0	1	f	Nachele	over	rural	Pneumonia	5					1	lotaruk	lotaruk	nabilatuk	lotaruk
February	no	0	1	f	Nachele	over	rural	pneumonia	5					1	lotaruk	lotaruk	nabilatuk	lotaruk
February	no	30	4	f	nachele	over	rural	urinary tract infection	7					1	lotaruk	lotaruk	nabilatuk	lotaruk
February	no	46	5	m	moruita	over	rural	urinary tract infection	7					1	moruita	moruita	nakapiripirit	moruita
February	no	0	1	f	lomuchurus	over	rural	Pneumonia	5					1	nabulenger	loreng	nakapiripirit	nabulenger
February	no	21	4	m	nadip	over	rural	musculoskeletal pain	10					1	nadip	tokora	nakapiripirit	tokora
February	no	8	3	f	Nakaale	under	rural	Malaria	2					1	nakaale	loregae	nakapiripirit	nakaale
February	no	0	1	f	Nakaale	under	rural	Pneumonia	5					1	nakaale	loregae	nakapiripirit	nakaale
February	no	1	2	m	Nakaale	under	rural	Pneumonia	5					1	nakaale	loregae	nakapiripirit	nakaale
February	no	18	4	m	Nakobekobe	over	rural	Amoebiasis	6					1	nakobekobe	nabilatuk	nabilatuk	nabilatuk
February	no	38	5	f	napongae	over	rural	endometritis	14					1	nakobekobe	nabilatuk	nabilatuk	nayonaiangkalio
February	no	43	5	f	chepsikunya	over	urban	urinary tract infection	7					1	nasak ward	chepsikunya tc	bulambuli	chepsikunya
February	no	0	1	m	Nataparengan	over	rural	Conjunctivitis	16	Pneumonia	5			2	nataparengan	nabilatuk	nabilatuk	nabilatuk
February	no	40	5	f	nataparengan	over	rural	brucellosis	2					1	nataparengan	nabilatuk	nabilatuk	nabilatuk
February	no	42	5	f	Nataparengan	over	rural	Gingivitis	19					1	nataparengan	nabilatuk	nabilatuk	nabilatuk
February	no	0	1	f	nakoreete	over	rural	Malaria	2	Acute Diarrhoea	6			2	nathinyonoit	tokora	nakapiripirit	tokora
February	no	31	4	f	nakoreete	over	rural	endocarditis	4					1	nathinyonoit	tokora	nakapiripirit	tokora
February	no	0	1	m	nakoreete	over	rural	gastro enteritis	6					1	nathinyonoit	tokora	nakapiripirit	tokora
February	no	0	1	f	nakoreete	over	rural	Malaria	2					1	nathinyonoit	tokora	nakapiripirit	tokora
February	no	13	3	f	nakoreete	over	rural	pneumonia	5					1	nathinyonoit	tokora	nakapiripirit	tokora
February	no	20	4	m	nakoreete	over	rural	urinary tract infection	7					1	nathinyonoit	tokora	nakapiripirit	tokora
February	no	0	1	f	naturum	under	rural	gastro enteritis	6					1	naturum	loregae	nakapiripirit	nabulenger
February	no	0	1	m	naturum	under	rural	gastro enteritis	6					1	naturum	loregae	nakapiripirit	nabulenger
February	no	1	2	m	naturum	under	rural	urinary tract infection	7					1	naturum	loregae	nakapiripirit	nabulenger
February	no	23	4	f	naliakat	under	rural	Amoebiasis	6					1	okwapon	tokora	nakapiripirit	tokora
February	no	3	2	m	Naminit	under	rural	Malaria	2					1	okwapon	tokora	nakapiripirit	tokora
February	no	70	6	f	Alibamun	over	rural	parenchyma	7					1	okwapon	tokora	nakapiripirit	tokora
February	no	9	3	f	Lopeduru	over	rural	urinary tract infection	7					1	sakale	lotaruk	nabilatuk	nayonaiangkalio
February	no	0	1	m	kakomongole	over	rural	cough	5	Pneumonia	5			2	akuyam	kakomongole	nakapiripirit	tokora
February	no	1	2	f	akuyam	under	rural	cough	5					1	akuyam	kakomongole	nakapiripirit	nakaale
February	no	37	5	m	Alamacar	under	rural	Amoebiasis	6					1	alamacar	loregae	nakapiripirit	nakaale
February	yes	55	5	m	alamacar	under	rural	amoebiasis	6					1	alamacar	loregae	nakapiripirit	nakaale
February	no	2	2	m	alamacar	under	rural	Giardiasis	6					1	alamacar	loregae	nakapiripirit	nakaale
February	no	1	2	f	Alamacar	under	rural	Malaria	2					1	alamacar	loregae	nakapiripirit	nakaale
February	no	0	1	m	Namoropus	over	rural	pneumonia	5					1	alamacar	loregae	nakapiripirit	nakaale
February	no	55	5	m	Alamacar	under	rural	sexually transmitted infection	3					1	alamacar	loregae	nakapiripirit	nakaale
February	no	65	6	f	Alamacar	under	rural	sexually transmitted infection	3					1	alamacar	loregae	nakapiripirit	nakaale
February	no	1	2	m	nakapiripirit	over	urban	skin infection	18					1	katanga/township ward	nakapiripirit tc	nakapiripirit	nakapiripirit
February	no	9	3	m	Kobeyon	over	rural	Malaria	2					1	kobeyon	loreng	nakapiripirit	nabulenger
February	no	7	3	m	namalu	over	rural	amoebiasis	6					1	kokuwam	namalu	nakapiripirit	namalu
February	no	8	3	m	namalu	over	rural	amoebiasis	6					1	kokuwam	namalu	nakapiripirit	namalu
February	no	43	5	m	Namalu	over	rural	Dental Caries	19					1	kokuwam	namalu	nakapiripirit	namalu
February	no	0	1	m	kokuwam	over	rural	Dysentery	6					1	kokuwam	namalu	nakapiripirit	namalu
February	no	65	6	f	Namalu	over	rural	Gastritis	6					1	kokuwam	namalu	nakapiripirit	namalu
February	no	2	2	m	kokuwam	over	rural	Pneumonia	5					1	kokuwam	namalu	nakapiripirit	namalu
February	no	18	4	f	Napuna	over	rural	musculoskeletal pain	10					1	korinyang	natirae	nabilatuk	natirae
February	no	17	3	m	Lobulepeded	over	rural	paratyphoid fever	2					1	lokatapan	namalu	nakapiripirit	namalu
February	no	2	2	f	Lomorimor	over	rural	Malaria	2					1	lomorimor	kaawach	nakapiripirit	lomoruanyangae
February	no	18	4	f	Lomorimor	over	rural	Malaria	2					1	lomorimor	kaawach	nakapiripirit	lomoruanyangae
February	no	27	4	f	lopedot	over	rural	brucellosis	2					1	loperot	kaawach	nakapiripirit	amaler
February	no	8	3	f	ajokokipi	over	rural	cough	5					1	loregae	loregae	nakapiripirit	nabulenger
February	no	0	1	f	nawalangor	over	rural	pneumonia	5					1	loregae	loregae	nakapiripirit	nabulenger
February	no	0	1	f	nachele	over	rural	pneumonia	5					1	lotaruk	lotaruk	nabilatuk	lotaruk
February	no	15	3	f	Nachele	over	rural	sexually transmitted infection	3					1	lotaruk	lotaruk	nabilatuk	lotaruk
February	no	25	4	f	Nachele	over	rural	sexually transmitted infection	3					1	lotaruk	lotaruk	nabilatuk	lotaruk
February	no	30	4	f	Nachele	over	rural	sexually transmitted infection	3					1	lotaruk	lotaruk	nabilatuk	lotaruk
February	no	35	4	m	Nachele	over	rural	sexually transmitted infection	3					1	lotaruk	lotaruk	nabilatuk	lotaruk
February	no	12	3	f	Moruanyamion	over	rural	Brucellosis	2					1	moruangamion	natirae	nabilatuk	natirae
February	no	7	3	m	lokadwaran	over	rural	amoebiasis	6					1	nabolis	kakomongole	nakapiripirit	lotaruk
February	no	49	5	f	nabulenger	over	rural	musculoskeletal pain	10					1	nabulenger	loreng	nakapiripirit	nabulenger
February	no	0	1	m	Kopetatum	under	rural	Malaria	2	pneumonia	5			2	nakaale	loregae	nakapiripirit	nakaale
February	yes	1	2	m	nakaale	under	rural	bacterial infection	2					1	nakaale	loregae	nakapiripirit	nakaale
February	no	6	3	m	Nakaale	under	rural	Malaria	2					1	nakaale	loregae	nakapiripirit	nakaale
February	no	22	4	f	Nakasien	under	rural	Malaria	2					1	nakaale	loregae	nakapiripirit	nakaale
February	no	2	2	m	Nakaale	under	rural	Pneumonia	5					1	nakaale	loregae	nakapiripirit	nakaale
February	no	59	6	f	nakoreete	over	rural	musculoskeletal pain	10					1	nathinyonoit	tokora	nakapiripirit	tokora
February	no	0	1	f	nakoreete	over	rural	Pneumonia	5					1	nathinyonoit	tokora	nakapiripirit	tokora
February	no	4	2	m	Naturum	under	rural	Acute Diarrhoea	6					1	naturum	loregae	nakapiripirit	nabulenger
February	no	58	6	m	Naturum	under	rural	Dental Caries	19					1	naturum	loregae	nakapiripirit	nabulenger
February	no	59	6	f	kakomokwee	under	rural	musculoskeletal pain	10					1	naturum	loregae	nakapiripirit	nabulenger
February	no	30	4	m	naminit	under	rural	Giardiasis	6					1	okwapon	tokora	nakapiripirit	tokora
February	no	27	4	m	Tokora	over	rural	paratyphoid fever	2					1	tokora	tokora	nakapiripirit	tokora
February	no	0	1	m	Akuyam	under	rural	cough	5					1	akuyam	kakomongole	nakapiripirit	nakaale
February	no	40	5	f	Akuyam	under	rural	Giardiasis	6					1	akuyam	kakomongole	nakapiripirit	nakaale
February	no	0	1	m	alamacar	under	rural	Malaria	2	otitis media	17	gastro enteritis	6	3	alamacar	loregae	nakapiripirit	nakaale
February	no	3	2	f	alamacar	under	rural	Amoebiasis	6					1	alamacar	loregae	nakapiripirit	nakaale
February	no	26	4	m	Alamacar	under	rural	brucellosis	2					1	alamacar	loregae	nakapiripirit	nakaale
February	no	3	2	f	alamacar	under	rural	gastro enteritis	6					1	alamacar	loregae	nakapiripirit	nakaale
February	no	1	2	f	alamacar	under	rural	Malaria	2					1	alamacar	loregae	nakapiripirit	nakaale
February	no	38	5	f	Alamacar	under	rural	Otitis Media	17					1	alamacar	loregae	nakapiripirit	nakaale
February	no	48	5	f	Namoropus	over	rural	paratyphoid fever	2					1	alamacar	loregae	nakapiripirit	nakaale
February	no	1	2	f	nakuyon	over	rural	pneumonia	5	giardiasis	6			2	kaiku	namalu	nakapiripirit	namalu
February	no	30	4	m	namalu	over	rural	pneumonia	5	tuberculosis	5			2	kokuwam	namalu	nakapiripirit	namalu
February	no	20	4	f	namalu	over	rural	dental Caries	19					1	kokuwam	namalu	nakapiripirit	namalu
February	no	60	6	f	Namalu	over	rural	hypertension	4					1	kokuwam	namalu	nakapiripirit	namalu
February	no	64	6	f	Namalu	over	rural	pneumonia	5					1	kokuwam	namalu	nakapiripirit	namalu
February	no	1	2	f	namalu	over	rural	skin infection	18					1	kokuwam	namalu	nakapiripirit	namalu
February	no	22	4	m	namalu	over	rural	urinary tract infection	7					1	kokuwam	namalu	nakapiripirit	namalu
February	no	28	4	f	namalu	over	rural	urinary tract infection	7					1	kokuwam	namalu	nakapiripirit	namalu
February	no	15	3	m	loasam	under	rural	Malaria	2					1	loasam	loreng	nakapiripirit	nabulenger
February	no	28	4	m	Loasam	under	rural	musculoskeletal pain	10					1	loasam	loreng	nakapiripirit	nabulenger
February	no	70	6	m	Lomorimor	over	rural	dysentery	6					1	lomorimor	kaawach	nakapiripirit	lomoruanyangae
February	no	48	5	f	nawalangor	over	rural	brucellosis	2					1	loregae	loregae	nakapiripirit	nabulenger
February	no	3	2	m	loregae	over	rural	Malaria	2					1	loregae	loregae	nakapiripirit	nabulenger
February	no	0	1	m	nawalangor	over	rural	pneumonia	5					1	loregae	loregae	nakapiripirit	nabulenger
February	no	1	2	f	Loreng	over	rural	pneumonia	5					1	loreng	loreng	nakapiripirit	nabulenger
February	no	10	3	f	nachele	over	rural	pneumonia	5					1	lotaruk	lotaruk	nabilatuk	lotaruk
February	no	8	3	m	Moruanyamion	over	rural	Brucellosis	2					1	moruangamion	natirae	nabilatuk	natirae
February	no	42	5	m	Nakaale	under	rural	Malaria	2	wound	1			2	nakaale	loregae	nakapiripirit	nakaale
February	no	0	1	m	nakasien	under	rural	pneumonia	5					1	nakaale	loregae	nakapiripirit	nakaale
February	no	0	1	m	naturukan	under	rural	septicaemia	2					1	nakaale	loregae	nakapiripirit	nakaale
February	no	1	2	m	nakuri	over	rural	Malaria	2					1	nakuri	lotaruk	nabilatuk	lotaruk
February	no	46	5	m	Naturum	under	rural	musculoskeletal pain	10					1	naturum	loregae	nakapiripirit	nabulenger
February	no	30	4	f	okwapon	over	rural	urinary tract infection	7	brucellosis	2			2	okwapon	tokora	nakapiripirit	tokora
February	no	36	5	f	Naminit	under	rural	brucellosis	2					1	okwapon	tokora	nakapiripirit	tokora
February	no	6	3	f	Tokora	over	rural	Giardiasis	6					1	tokora	tokora	nakapiripirit	tokora
February	no	11	3	f	Alamacar	under	rural	Malaria	2	Giardiasis	6			2	alamacar	loregae	nakapiripirit	nakaale
February	no	25	4	f	Alamacar	under	rural	Malaria	2					1	alamacar	loregae	nakapiripirit	nakaale
February	no	8	3	f	nabilatuk	over	urban	paratyphoid fever	2					1	central ward	nabilatuk tc	nabilatuk	nabilatuk
February	no	4	2	f	nakuyon	over	rural	Malaria	2	tonsillitis	17			2	kaiku	namalu	nakapiripirit	namalu
February	no	2	2	f	Kobeyon	over	rural	Malaria	2	Giardiasis	6			2	kobeyon	loreng	nakapiripirit	nabulenger
February	no	46	5	f	Kobeyon	over	rural	Dental Caries	19					1	kobeyon	loreng	nakapiripirit	nabulenger
February	no	1	2	f	Namalu	over	rural	Malaria	2	Conjunctivitis	16			2	kokuwam	namalu	nakapiripirit	namalu
February	no	16	3	f	lokomait	over	rural	Malaria	2	urinary tract infection	7			2	kokuwam	namalu	nakapiripirit	namalu
February	no	25	4	f	Namalu	over	rural	brucellosis	2					1	kokuwam	namalu	nakapiripirit	namalu
February	no	48	5	m	Namalu	over	rural	Dental Caries	19					1	kokuwam	namalu	nakapiripirit	namalu
February	no	48	5	m	Namalu	over	rural	Dental Caries	19					1	kokuwam	namalu	nakapiripirit	namalu
February	no	0	1	f	Kude	over	rural	Dysentery	6					1	kothike	kosike	nabilatuk	nayonaiangkalio
February	no	71	6	f	Lokatapan	over	rural	paratyphoid fever	2					1	lokatapan	namalu	nakapiripirit	namalu
February	no	0	1	f	Nakaumeiumei	over	rural	Pneumonia	5					1	lokatapan	namalu	nakapiripirit	lomoruanyangae
February	no	20	4	f	Lomorimor	over	rural	urinary tract infection	7	Amoebiasis	6			2	lomorimor	kaawach	nakapiripirit	lomoruanyangae
February	no	2	2	m	Nawalangor	over	rural	Pneumonia	5					1	loregae	loregae	nakapiripirit	nabulenger
February	no	30	4	m	Loreng	over	rural	Arthritis	10					1	loreng	loreng	nakapiripirit	nabulenger
February	no	8	3	f	lobooloin	over	rural	brucellosis	2					1	loreng	loreng	nakapiripirit	nabulenger
February	no	60	6	f	Aoyareng	over	rural	Giardiasis	6					1	loreng	loreng	nakapiripirit	nabulenger
February	no	35	4	f	Lobooloin	over	rural	Lipomatosis	12					1	loreng	loreng	nakapiripirit	nabulenger
February	no	2	2	f	Aoyareng	over	rural	Oral thrush	2					1	loreng	loreng	nakapiripirit	nabulenger
February	no	29	4	f	loyaraboth	over	rural	urinary tract infection	7					1	loyaraboth	tapac	nakapiripirit	lopelipel
February	no	21	4	f	Moruanyamion	over	rural	Pneumonia	5					1	moruangamion	natirae	nabilatuk	natirae
February	no	48	5	f	moruita	over	rural	hypertension	4	peptic ulcer disease	6			2	moruita	moruita	nakapiripirit	moruita
February	no	2	2	f	lomuchurus	over	rural	urinary tract infection	7					1	nabulenger	loreng	nakapiripirit	nabulenger
February	no	0	1	f	Nakaale	under	rural	Cough	5	Tinea Corporis	18			2	nakaale	loregae	nakapiripirit	nakaale
February	no	24	4	f	Nakaale	under	rural	Acute Diarrhoea	6					1	nakaale	loregae	nakapiripirit	nakaale
February	no	6	3	f	Nakaale	under	rural	conjunctivitis	16					1	nakaale	loregae	nakapiripirit	nakaale
February	no	1	2	f	Nataparengan	over	rural	pneumonia	5	conjunctivitis	16			2	nataparengan	nabilatuk	nabilatuk	nabilatuk
February	no	0	1	m	Naturum	under	rural	Giardiasis	6					1	naturum	loregae	nakapiripirit	nabulenger
February	no	3	2	m	naliakat	under	rural	Malaria	2					1	okwapon	tokora	nakapiripirit	tokora
February	no	17	3	m	tokora	over	rural	urinary tract infection	7	tinea corporis	18			2	tokora	tokora	nakapiripirit	tokora
February	no	9	3	m	tokora	over	rural	skin infection	18					1	tokora	tokora	nakapiripirit	tokora
February	no	0	1	m	akuyam	under	rural	Conjunctivitis	16	Pneumonia	5			2	akuyam	kakomongole	nakapiripirit	nakaale
February	no	0	1	m	akuyam	under	rural	pneumonia	5					1	akuyam	kakomongole	nakapiripirit	nakaale
February	yes	0	1	m	alamacar	under	rural	Malaria	2	pneumonia	5			2	alamacar	loregae	nakapiripirit	nakaale
February	no	11	3	f	Alamacar	under	rural	Dysentery	6					1	alamacar	loregae	nakapiripirit	nakaale
February	yes	1	2	m	moruathiya	under	rural	Malaria	2					1	alamacar	loregae	nakapiripirit	nakaale
February	no	1	2	m	Moruathiya	under	rural	Pneumonia	5					1	alamacar	loregae	nakapiripirit	nakaale
February	no	50	5	f	Alamacar	under	rural	urinary tract infection	7					1	alamacar	loregae	nakapiripirit	nakaale
February	no	8	3	f	Kanangakinoi	over	rural	respiratory tract infection	5					1	angaro	natirae	nabilatuk	natirae
February	no	22	4	f	Kaiku	over	rural	urinary tract infection	7					1	kaiku	kaawach	nakapiripirit	amaler
February	no	20	4	f	Namalu	over	rural	giardiasis	6	vaginal candidiasis	2			2	kokuwam	namalu	nakapiripirit	namalu
February	no	14	3	m	Namalu	over	rural	Dental Caries	19					1	kokuwam	namalu	nakapiripirit	namalu
February	no	21	4	m	Nawalangor	over	rural	Dysentery	6					1	loregae	loregae	nakapiripirit	nabulenger
February	no	17	3	f	Lobooloin	over	rural	urinary tract infection	7					1	loreng	loreng	nakapiripirit	nabulenger
February	no	22	4	m	Lodoketangitomei	over	rural	Brucellosis	2					1	nadip	tokora	nakapiripirit	tokora
February	no	43	5	f	Nakaale	under	rural	Malaria	2	cough	5			2	nakaale	loregae	nakapiripirit	nakaale
February	no	0	1	f	Nakaale	under	rural	Malaria	2	oral thrush	2			2	nakaale	loregae	nakapiripirit	nakaale
February	no	20	4	f	Kopetatum	under	rural	Cough	5					1	nakaale	loregae	nakapiripirit	nakaale
February	no	9	3	m	Nakaale	under	rural	Cough	5					1	nakaale	loregae	nakapiripirit	nakaale
February	no	0	1	f	Nakaale	under	rural	dysentery	6					1	nakaale	loregae	nakapiripirit	nakaale
February	no	1	2	m	Nakaale	under	rural	dysentery	6					1	nakaale	loregae	nakapiripirit	nakaale
February	no	0	1	m	Naturum	under	rural	conjunctivitis	16					1	naturum	loregae	nakapiripirit	nabulenger
February	yes	25	4	f	naturum	under	rural	Malaria	2					1	naturum	loregae	nakapiripirit	nabulenger
February	no	62	6	m	Naminit	under	rural	urinary tract infection	7					1	okwapon	tokora	nakapiripirit	tokora
February	no	0	1	f	akuyam	under	rural	pneumonia	5	gastro enteritis	6			2	akuyam	kakomongole	nakapiripirit	nakaale
February	no	1	2	f	akuyam	under	rural	cough	5					1	akuyam	kakomongole	nakapiripirit	nakaale
February	no	13	3	f	Alamacar	under	rural	Amoebiasis	6					1	alamacar	loregae	nakapiripirit	nakaale
February	no	21	4	m	moruathiya	under	rural	coryza	5					1	alamacar	loregae	nakapiripirit	nakaale
February	no	1	2	f	alamacar	under	rural	gastro enteritis	6					1	alamacar	loregae	nakapiripirit	nakaale
February	no	30	4	f	alamacar	under	rural	giardiasis	6					1	alamacar	loregae	nakapiripirit	nakaale
February	no	31	4	m	alamacar	under	rural	Malaria	2					1	alamacar	loregae	nakapiripirit	nakaale
February	no	12	3	f	kanangakinoi	over	rural	paratyphoid fever	2					1	angaro	natirae	nabilatuk	natirae
February	no	26	4	m	nabilatuk	over	urban	paratyphoid fever	2					1	central ward	nabilatuk tc	nabilatuk	nabilatuk
February	no	27	4	m	Kaiku	over	rural	paratyphoid fever	2	Giardiasis	6			2	kaiku	kaawach	nakapiripirit	amaler
February	no	41	5	m	nakapiripirit	over	urban	peptic ulcer disease	6	gastro enteritis	6			2	katanga/township ward	nakapiripirit tc	nakapiripirit	nakapiripirit
February	no	3	2	m	nakapiripirit	over	urban	amoebiasis	6					1	katanga/township ward	nakapiripirit tc	nakapiripirit	nakapiripirit
February	no	4	2	m	nakapiripirit	over	urban	dermatitis	18					1	katanga/township ward	nakapiripirit tc	nakapiripirit	nakapiripirit
February	no	0	1	m	Kawolobu	over	rural	Pneumonia	5	Oral thrush	2			2	kokuwam	namalu	nakapiripirit	namalu
February	no	9	3	f	Namalu	over	rural	Amoebiasis	6					1	kokuwam	namalu	nakapiripirit	namalu
February	no	35	4	m	namalu	over	rural	urinary tract infection	7					1	kokuwam	namalu	nakapiripirit	namalu
February	no	20	4	f	kosike	over	rural	brucellosis	2	wound	1			2	kothike	kosike	nabilatuk	nayonaiangkalio
February	no	5	3	f	kosike	over	rural	pneumonia	5					1	kothike	kosike	nabilatuk	nayonaiangkalio
February	no	20	4	f	nayoroit	over	rural	paratyphoid fever	2					1	loasam	loreng	nakapiripirit	nabulenger
February	no	5	3	f	lotaruk	over	rural	urinary tract infection	7					1	lotaruk	lotaruk	nabilatuk	lotaruk
February	no	1	2	f	lomorimor	over	rural	Malaria	2					1	lomorimor	kaawach	nakapiripirit	lomoruanyangae
February	no	49	5	f	Lopedot	over	rural	respiratory tract infection	5	Arthritis	10			2	loperot	kaawach	nakapiripirit	amaler
February	no	0	1	m	nawalangor	over	rural	cough	5					1	loregae	loregae	nakapiripirit	nabulenger
February	no	40	5	f	nawalangor	over	rural	gastritis	6					1	loregae	loregae	nakapiripirit	nabulenger
February	no	70	6	m	nawalangor	over	rural	musculoskeletal pain	10					1	loregae	loregae	nakapiripirit	nabulenger
February	no	0	1	m	Nawalangor	over	rural	Pneumonia	5					1	loregae	loregae	nakapiripirit	nabulenger
February	no	24	4	f	Lobooloin	over	rural	Amoebiasis	6					1	loreng	loreng	nakapiripirit	nabulenger
February	no	0	1	m	loreng	over	rural	gastro enteritis	6					1	loreng	loreng	nakapiripirit	nabulenger
February	no	0	1	m	lokitela	over	rural	pneumonia	5					1	lotaruk	lotaruk	nabilatuk	lotaruk
February	no	21	4	f	Lokitela	over	rural	urinary tract infection	7					1	lotaruk	lotaruk	nabilatuk	lotaruk
February	no	4	2	f	Loyaraboth	over	rural	Malaria	2	cough	5	Pneumonia	5	3	loyaraboth	tapac	nakapiripirit	lopelipel
February	no	80	6	m	Moruanyamion	over	rural	Malaria	2					1	moruangamion	natirae	nabilatuk	natirae
February	no	1	2	f	kopetatum	under	rural	oral thrush	2	acute Diarrhoea	6			2	nakaale	loregae	nakapiripirit	nakaale
February	no	70	6	f	nakaale	under	rural	coryza	5					1	nakaale	loregae	nakapiripirit	nakaale
February	no	30	4	m	nakaale	under	rural	respiratory tract infection	5					1	nakaale	loregae	nakapiripirit	nakaale
February	no	2	2	m	Namatata	over	rural	Malaria	2	Giardiasis	6			2	namatata	namalu	nakapiripirit	namalu
February	no	0	1	m	nakoreete	over	rural	gastro enteritis	6					1	nathinyonoit	tokora	nakapiripirit	tokora
February	no	0	1	f	naturum	under	rural	Malaria	2	gastro enteritis	6			2	naturum	loregae	nakapiripirit	nabulenger
February	no	8	3	f	naturum	under	rural	amoebiasis	6					1	naturum	loregae	nakapiripirit	nabulenger
February	no	0	1	f	naturum	under	rural	lymphadenitis	8					1	naturum	loregae	nakapiripirit	nabulenger
February	no	76	6	m	Alibamun	over	rural	respiratory tract infection	5					1	okwapon	tokora	nakapiripirit	tokora
February	no	24	4	m	Alibamun	over	rural	urinary tract infection	7					1	okwapon	tokora	nakapiripirit	tokora
February	no	0	1	m	Tokora	over	rural	Acute Diarrhoea	6					1	tokora	tokora	nakapiripirit	tokora
February	no	20	4	f	acelel	over	rural	paratyphoid fever	2					1	tokora	tokora	nakapiripirit	tokora
February	no	73	6	m	bulambuli	over	urban	amoebiasis	6	respiratory tract infection	5			2	administration ward	bulambuli tc	bulambuli	muyembe
February	no	1	2	m	akuyam	under	rural	gastro enteritis	6					1	akuyam	kakomongole	nakapiripirit	nakaale
February	no	8	3	f	Alamacar	under	rural	Amoebiasis	6					1	alamacar	loregae	nakapiripirit	nakaale
February	no	0	1	m	alamacar	under	rural	conjunctivitis	16					1	alamacar	loregae	nakapiripirit	nakaale
February	no	0	1	f	alamacar	under	rural	coryza	5					1	alamacar	loregae	nakapiripirit	nakaale
February	no	70	6	m	alamacar	under	rural	gastro enteritis	6					1	alamacar	loregae	nakapiripirit	nakaale
February	no	1	2	m	alamacar	under	rural	Malaria	2					1	alamacar	loregae	nakapiripirit	nakaale
February	no	25	4	f	alamacar	under	rural	Malaria	2					1	alamacar	loregae	nakapiripirit	nakaale
February	no	2	2	f	Lokadon	under	rural	Malaria	2					1	alamacar	loregae	nakapiripirit	nakaale
February	no	2	2	m	alamacar	under	rural	pneumonia	5					1	alamacar	loregae	nakapiripirit	nakaale
February	no	10	3	f	alamacar	under	rural	pneumonia	5					1	alamacar	loregae	nakapiripirit	nakaale
February	no	0	1	m	Kanangakinoi	over	rural	pneumonia	5					1	angaro	natirae	nabilatuk	natirae
February	no	0	1	m	Kanangakinoi	over	rural	pneumonia	5					1	angaro	natirae	nabilatuk	natirae
February	no	40	5	m	Atari	over	rural	urinary tract infection	7	amoebiasis	6	tinea corporis	18	3	buwebele	bumufuni	bulambuli	atari
February	no	3	2	f	nabilatuk	over	urban	giardiasis	6					1	central ward	nabilatuk tc	nabilatuk	nabilatuk
February	no	23	4	f	Losimit	over	rural	musculoskeletal pain	10					1	kalokwameri	lotaruk	nabilatuk	nayonaiangkalio
February	no	0	1	f	akwakori	over	rural	pneumonia	5					1	kobeyon	loreng	nakapiripirit	nabulenger
February	no	26	4	f	kokuwam	over	rural	amoebiasis	6	giardiasis	6			2	kokuwam	namalu	nakapiripirit	namalu
February	no	8	3	f	kokuwam	over	rural	amoebiasis	6					1	kokuwam	namalu	nakapiripirit	namalu
February	no	35	4	f	Kosike	over	rural	musculoskeletal pain	10					1	kothike	kosike	nabilatuk	nayonaiangkalio
February	no	0	1	m	Nabukut	over	rural	gastro enteritis	6					1	lokatapan	namalu	nakapiripirit	namalu
February	no	29	4	m	Lokatapan	over	rural	urinary tract infection	7					1	lokatapan	namalu	nakapiripirit	namalu
February	no	0	1	m	lotaruk	over	rural	Malaria	2					1	lotaruk	lotaruk	nabilatuk	lotaruk
February	no	30	4	f	lotaruk	over	rural	urinary tract infection	7					1	lotaruk	lotaruk	nabilatuk	lotaruk
February	no	52	5	m	lotaruk	over	rural	urinary tract infection	7					1	lotaruk	lotaruk	nabilatuk	lotaruk
February	no	22	4	f	loreng	over	rural	brucellosis	2	amoebiasis	6			2	loreng	loreng	nakapiripirit	nabulenger
February	no	60	6	f	lobooloin	over	rural	brucellosis	2					1	loreng	loreng	nakapiripirit	nabulenger
February	no	65	6	f	Lobooloin	over	rural	Brucellosis	2					1	loreng	loreng	nakapiripirit	nabulenger
February	no	0	1	m	loreng	over	rural	oral thrush	2					1	loreng	loreng	nakapiripirit	nabulenger
February	no	0	1	m	Nachele	over	rural	pneumonia	5					1	lotaruk	lotaruk	nabilatuk	lotaruk
February	no	1	2	f	lokitela	over	rural	Lymphadenitis	8	conjunctivitis	16			2	lotaruk	lotaruk	nabilatuk	lotaruk
February	no	19	4	f	Namalu SSS	under	rural	Malaria	2	tinea Corporis	18			2	nakaale	loregae	nakapiripirit	nakaale
February	no	0	1	f	nakasien	under	rural	gastro enteritis	6					1	nakaale	loregae	nakapiripirit	nakaale
February	no	3	2	m	nakasien	under	rural	giardiasis	6					1	nakaale	loregae	nakapiripirit	nakaale
February	no	29	4	f	nakoriete	over	rural	urinary tract infection	7					1	nakoreete	loregae	nakapiripirit	nakaale
February	no	40	5	f	nakoreete	over	rural	otitis media	17	amoebiasis	6	giardiasis	6	3	nathinyonoit	tokora	nakapiripirit	tokora
February	no	19	4	m	nakoreete	over	rural	pneumonia	5					1	nathinyonoit	tokora	nakapiripirit	tokora
February	no	1	2	m	naturum	under	rural	gastro enteritis	6					1	naturum	loregae	nakapiripirit	nabulenger
February	no	20	4	f	naliakat	under	rural	animal bite	1					1	okwapon	tokora	nakapiripirit	tokora
February	no	3	2	f	lokeruman	over	rural	septicaemia	2					1	okwapon	tokora	nakapiripirit	tokora
February	no	0	1	m	sakale	over	rural	pneumonia	5					1	sakale	lotaruk	nabilatuk	lotaruk
February	no	1	2	m	tokora	over	rural	gastro enteritis	6					1	tokora	tokora	nakapiripirit	tokora
February	no	65	6	f	Tokora	over	rural	musculoskeletal pain	10					1	tokora	tokora	nakapiripirit	tokora
February	yes	8	3	m	tokora	over	rural	pneumonia	5					1	tokora	tokora	nakapiripirit	tokora
February	no	31	4	f	akuyam	under	rural	urinary tract infection	7					1	akuyam	kakomongole	nakapiripirit	nakaale
February	no	3	2	m	Alamacar	under	rural	Malaria	2	pneumonia	5			2	alamacar	loregae	nakapiripirit	nakaale
February	no	28	4	f	alamacar	under	rural	giardiasis	6					1	alamacar	loregae	nakapiripirit	nakaale
February	no	3	2	f	alamacar	under	rural	Malaria	2					1	alamacar	loregae	nakapiripirit	nakaale
February	no	30	4	m	Alamacar	under	rural	musculoskeletal pain	10					1	alamacar	loregae	nakapiripirit	nakaale
February	no	32	4	f	kaiku	over	rural	paratyphoid fever	2					1	kaiku	kaawach	nakapiripirit	amaler
February	no	6	3	f	losimit	over	rural	urinary tract infection	7					1	kalokwameri	lotaruk	nabilatuk	nayonaiangkalio
February	no	14	3	f	Nakapiripirit	over	urban	Cough	5					1	katanga/township ward	nakapiripirit tc	nakapiripirit	nakapiripirit
February	no	62	6	m	Namalu	over	rural	burn	1					1	kokuwam	namalu	nakapiripirit	namalu
February	no	0	1	m	kawolobu	over	rural	Tinea Capitis	18					1	kokuwam	namalu	nakapiripirit	namalu
February	no	25	4	f	Lokatapan	over	rural	amoebiasis	6	urinary tract infection	7			2	lokatapan	namalu	nakapiripirit	namalu
February	no	2	2	f	lomorunyangae	over	rural	Malaria	2					1	lokatapan	namalu	nakapiripirit	lomoruanyangae
February	no	0	1	f	Apeichorait	under	rural	Malaria	2	pneumonia	5			2	loperot	kaawach	nakapiripirit	amaler
February	no	0	1	m	loregae	over	rural	gastro enteritis	6	conjunctivitis	16			2	loregae	loregae	nakapiripirit	nabulenger
February	no	1	2	f	ajokokipi	over	rural	Malaria	2	gastro enteritis	6			2	loregae	loregae	nakapiripirit	nabulenger
February	no	1	2	m	nawalangor	over	rural	otitis media	17	Malaria	2			2	loregae	loregae	nakapiripirit	nabulenger
February	no	29	4	f	lomuchurus	over	rural	Malaria	2	urinary tract infection	7			2	nabulenger	loreng	nakapiripirit	nabulenger
February	no	0	1	m	nakaale	under	rural	conjunctivitis	16	cough	5			2	nakaale	loregae	nakapiripirit	nakaale
February	no	3	2	f	nakaale	under	rural	Malaria	2	giardiasis	6			2	nakaale	loregae	nakapiripirit	nakaale
February	no	1	2	f	nakasien	under	rural	acute diarrhoea	6					1	nakaale	loregae	nakapiripirit	nakaale
February	no	11	3	m	Nakaale	under	rural	Bacterial infection	2					1	nakaale	loregae	nakapiripirit	nakaale
February	no	30	4	f	napongae	over	rural	urinary tract infection	7					1	nakobekobe	nabilatuk	nabilatuk	nayonaiangkalio
February	no	24	4	f	apeded	over	rural	brucellosis	2					1	namatata	namalu	nakapiripirit	namalu
February	no	0	1	m	nakoreete	over	rural	cough	5					1	nathinyonoit	tokora	nakapiripirit	tokora
February	no	4	2	f	naturum	under	rural	Malaria	2					1	naturum	loregae	nakapiripirit	nabulenger
February	no	30	4	f	Naturum	under	rural	urinary tract infection	7					1	naturum	loregae	nakapiripirit	nabulenger
February	no	0	1	m	sakale	over	rural	omphalitis cellulitis	18					1	sakale	lotaruk	nabilatuk	lotaruk
February	no	17	3	f	Arecek	over	rural	Brucellosis	2					1	akuyam	kakomongole	nakapiripirit	nakaale
February	no	0	1	f	Arecek	over	rural	Pneumonia	5					1	akuyam	kakomongole	nakapiripirit	nakaale
February	no	25	4	f	alamacar	under	rural	amoebiasis	6	giardiasis	6	urinary tract infection	7	3	alamacar	loregae	nakapiripirit	nakaale
February	no	17	3	f	lokwakwa	under	rural	amoebiasis	6	giardiasis	6			2	alamacar	loregae	nakapiripirit	nakaale
February	no	3	2	m	Alamacar	under	rural	pneumonia	5	tinea Corporis	18			2	alamacar	loregae	nakapiripirit	nakaale
February	no	35	4	m	Alamacar	under	rural	Amoebiasis	6	urinary tract infection	7			2	alamacar	loregae	nakapiripirit	nakaale
February	no	0	1	m	alamacar	under	rural	Malaria	2					1	alamacar	loregae	nakapiripirit	nakaale
February	no	2	2	f	alamacar	under	rural	Malaria	2					1	alamacar	loregae	nakapiripirit	nakaale
February	no	3	2	f	alamacar	under	rural	Malaria	2					1	alamacar	loregae	nakapiripirit	nakaale
February	no	49	5	m	kanangakinoi	over	rural	wound	1	animal bite	1			2	angaro	natirae	nabilatuk	natirae
February	no	0	1	m	Kanangakinoi	over	rural	pneumonia	5					1	angaro	natirae	nabilatuk	natirae
February	no	23	4	f	Cucu	over	rural	musculoskeletal pain	10					1	cucu	nabilatuk	nabilatuk	nabilatuk
February	no	0	1	m	kaiku	over	rural	pneumonia	5					1	kaiku	kaawach	nakapiripirit	amaler
February	no	21	4	f	Akwakori	over	rural	musculoskeletal pain	10					1	kobeyon	loreng	nakapiripirit	nabulenger
February	no	20	4	f	kobeyon	over	rural	urinary tract infection	7	epistaxis	17			2	kobeyon	loreng	nakapiripirit	nabulenger
February	no	1	2	f	Nakayot	over	rural	urinary tract infection	7	Malaria	2	Tinea Corporis	18	3	kokuwam	namalu	nakapiripirit	namalu
February	no	7	3	f	namalu	over	rural	Malaria	2	dental Caries	19			2	kokuwam	namalu	nakapiripirit	namalu
February	no	4	2	m	Namalu	over	rural	cough	5					1	kokuwam	namalu	nakapiripirit	namalu
February	no	38	5	m	kocholikokoi	over	rural	dental Caries	19					1	kokuwam	namalu	nakapiripirit	namalu
February	no	20	4	f	namalu	over	rural	urinary tract infection	7					1	kokuwam	namalu	nakapiripirit	namalu
February	no	67	6	f	Namalu	over	rural	urinary tract infection	7					1	kokuwam	namalu	nakapiripirit	namalu
February	no	72	6	m	loasam	under	rural	amoebiasis	6					1	loasam	loreng	nakapiripirit	nabulenger
February	no	80	6	f	loasam	under	rural	urinary tract infection	7					1	loasam	loreng	nakapiripirit	nabulenger
February	no	2	2	m	lomorimor	over	rural	Malaria	2					1	lomorimor	kaawach	nakapiripirit	lomoruanyangae
February	no	0	1	f	Apeichorait	under	rural	Malaria	2	acute Diarrhoea	6			2	loperot	kaawach	nakapiripirit	amaler
February	no	23	4	m	Apeichorait	under	rural	Malaria	2	Amoebiasis	6			2	loperot	kaawach	nakapiripirit	amaler
February	no	4	2	f	Nawalangor	over	rural	Malaria	2	pneumonia	5			2	loregae	loregae	nakapiripirit	nabulenger
February	no	39	5	m	loregae	over	rural	brucellosis	2					1	loregae	loregae	nakapiripirit	nabulenger
February	no	0	1	m	Nawalangor	over	rural	Malaria	2					1	loregae	loregae	nakapiripirit	nabulenger
February	no	32	4	f	Nawalangor	over	rural	Malaria	2					1	loregae	loregae	nakapiripirit	nabulenger
February	no	35	4	f	Nawalangor	over	rural	musculoskeletal pain	10					1	loregae	loregae	nakapiripirit	nabulenger
February	no	0	1	m	ajokokipi	over	rural	pneumonia	5					1	loregae	loregae	nakapiripirit	nabulenger
February	no	59	6	f	lobooloin	over	rural	brucellosis	2					1	loreng	loreng	nakapiripirit	nabulenger
February	no	4	2	m	aoyareng	over	rural	Malaria	2					1	loreng	loreng	nakapiripirit	nabulenger
February	no	1	2	f	lobooloin	over	rural	Malaria	2					1	loreng	loreng	nakapiripirit	nabulenger
February	no	0	1	f	loreng	over	rural	pneumonia	5					1	loreng	loreng	nakapiripirit	nabulenger
February	no	65	6	f	nakaale	under	rural	giardiasis	6	urinary tract infection	7			2	nakaale	loregae	nakapiripirit	nakaale
February	no	30	4	f	Nakaale	under	rural	gastro enteritis	6					1	nakaale	loregae	nakapiripirit	nakaale
February	no	20	4	f	nakaale	under	rural	Malaria	2					1	nakaale	loregae	nakapiripirit	nakaale
February	no	0	1	f	kopetatum	under	rural	pneumonia	5					1	nakaale	loregae	nakapiripirit	nakaale
February	no	0	1	m	nakaale	under	rural	pneumonia	5					1	nakaale	loregae	nakapiripirit	nakaale
February	no	60	6	m	nakaale	under	rural	wound	1					1	nakaale	loregae	nakapiripirit	nakaale
February	no	48	5	f	napongae	over	rural	giardiasis	6					1	nakobekobe	nabilatuk	nabilatuk	nayonaiangkalio
February	no	65	6	m	nakobekobe	over	rural	urinary tract infection	7					1	nakobekobe	nabilatuk	nabilatuk	nabilatuk
February	no	2	2	f	Nataparengan	over	rural	Pneumonia	5	Acute Diarrhoea	6			2	nataparengan	nabilatuk	nabilatuk	nabilatuk
February	no	22	4	f	nakoreete	over	rural	musculoskeletal pain	10					1	nathinyonoit	tokora	nakapiripirit	tokora
February	no	0	1	m	naturum	under	rural	cough	5					1	naturum	loregae	nakapiripirit	nabulenger
February	no	2	2	f	alamacar	under	rural	Malaria	2	pneumonia	5			2	alamacar	loregae	nakapiripirit	nakaale
February	no	34	4	m	Alamacar	under	rural	Amoebiasis	6					1	alamacar	loregae	nakapiripirit	nakaale
February	no	30	4	f	Alamacar	under	rural	Dermatitis	18					1	alamacar	loregae	nakapiripirit	nakaale
February	no	30	4	f	alamacar	under	rural	otitis Media	17					1	alamacar	loregae	nakapiripirit	nakaale
February	no	39	5	f	Nabilatuk	over	urban	urinary tract infection	7					1	central ward	nabilatuk tc	nabilatuk	nabilatuk
February	no	60	6	m	Nakapiripirit	over	urban	diabetes mellitus	8	Hypertension	4			2	katanga/township ward	nakapiripirit tc	nakapiripirit	nakapiripirit
February	no	30	4	f	kobeyon	over	rural	dental Caries	19					1	kobeyon	loreng	nakapiripirit	nabulenger
February	no	14	3	m	namalu	over	rural	dental Caries	19					1	kokuwam	namalu	nakapiripirit	namalu
February	no	0	1	f	Lomorunyangae	over	rural	cough	5					1	lokatapan	namalu	nakapiripirit	lomoruanyangae
February	no	4	2	f	Lomorunyangae	over	rural	gastro enteritis	6					1	lokatapan	namalu	nakapiripirit	lomoruanyangae
February	no	21	4	f	lotaruk	over	rural	musculoskeletal pain	10					1	lotaruk	lotaruk	nabilatuk	lotaruk
February	no	0	1	f	lotaruk	over	rural	Pneumonia	5					1	lotaruk	lotaruk	nabilatuk	lotaruk
February	no	0	1	m	Nawalangor	over	rural	cough	5	Pneumonia	5			2	loregae	loregae	nakapiripirit	nabulenger
February	no	12	3	m	ajokokipi	over	rural	dental Caries	19					1	loregae	loregae	nakapiripirit	nabulenger
February	no	0	1	f	ajokokipi	over	rural	Malaria	2					1	loregae	loregae	nakapiripirit	nabulenger
February	no	0	1	m	ajokokipi	over	rural	pneumonia	5					1	loregae	loregae	nakapiripirit	nabulenger
February	no	55	5	f	Lobooloin	over	rural	brucellosis	2					1	loreng	loreng	nakapiripirit	nabulenger
February	no	48	5	m	Loreng	over	rural	brucellosis	2					1	loreng	loreng	nakapiripirit	nabulenger
February	no	29	4	f	Lobooloin	over	rural	musculoskeletal pain	10					1	loreng	loreng	nakapiripirit	nabulenger
February	no	0	1	f	Lokibuyo	over	rural	Pneumonia	5					1	loreng	loreng	nakapiripirit	nabulenger
February	no	6	3	f	Loyaraboth	over	rural	Giardiasis	6					1	loyaraboth	tapac	nakapiripirit	lopelipel
February	no	29	4	f	Nakaale	under	rural	otitis Media	17					1	nakaale	loregae	nakapiripirit	nakaale
February	no	25	4	f	Kopetatum	under	rural	Pneumonia	5					1	nakaale	loregae	nakapiripirit	nakaale
February	no	26	4	f	chepsikunya	over	urban	urinary tract infection	7	vaginal candidiasis	2			2	nasak ward	chepsikunya tc	bulambuli	chepsikunya
February	no	26	4	m	nakoreete	over	rural	dysentery	6					1	nathinyonoit	tokora	nakapiripirit	tokora
February	no	24	4	f	naturum	under	rural	Malaria	2	dental Caries	19			2	naturum	loregae	nakapiripirit	nabulenger
February	no	30	4	f	Naturum	under	rural	brucellosis	2					1	naturum	loregae	nakapiripirit	nabulenger
February	no	9	3	f	Naturum	under	rural	Malaria	2					1	naturum	loregae	nakapiripirit	nabulenger
February	no	40	5	f	Naturum	under	rural	Pneumonia	5					1	naturum	loregae	nakapiripirit	nabulenger
February	no	42	5	m	naliakat	under	rural	urinary tract infection	7	conjunctivitis	16			2	okwapon	tokora	nakapiripirit	tokora
February	no	70	6	m	Tokora	over	rural	brucellosis	2					1	tokora	tokora	nakapiripirit	tokora
February	no	41	5	m	bulambuli	over	urban	Malaria	2	giardiasis	6			2	administration ward	bulambuli tc	bulambuli	muyembe
February	no	14	3	f	Arecek	over	rural	Amoebiasis	6					1	akuyam	kakomongole	nakapiripirit	nakaale
February	no	0	1	f	alamacar	under	rural	Malaria	2	conjunctivitis	16			2	alamacar	loregae	nakapiripirit	nakaale
February	no	15	3	f	Alamacar	under	rural	Brucellosis	2					1	alamacar	loregae	nakapiripirit	nakaale
February	no	17	3	m	Namoropus	over	rural	brucellosis	2					1	alamacar	loregae	nakapiripirit	nakaale
February	no	7	3	m	alamacar	under	rural	Malaria	2					1	alamacar	loregae	nakapiripirit	nakaale
February	no	40	5	m	Alamacar	under	rural	Malaria	2					1	alamacar	loregae	nakapiripirit	nakaale
February	no	17	3	f	alamacar	under	rural	musculoskeletal pain	10					1	alamacar	loregae	nakapiripirit	nakaale
February	no	18	4	f	Lokwakwa	under	rural	paratyphoid fever	2					1	alamacar	loregae	nakapiripirit	nakaale
February	no	9	3	m	alamacar	under	rural	tonsillitis	17					1	alamacar	loregae	nakapiripirit	nakaale
February	no	19	4	m	alamacar	under	rural	urinary tract infection	7					1	alamacar	loregae	nakapiripirit	nakaale
February	yes	2	2	f	kanangakinoi	over	rural	Malaria	2	convulsions	9			2	angaro	natirae	nabilatuk	natirae
February	no	4	2	m	Atari	over	rural	giardiasis	6					1	buwebele	bumufuni	bulambuli	atari
February	no	67	6	f	Atari	over	rural	musculoskeletal pain	10					1	buwebele	bumufuni	bulambuli	atari
February	no	54	5	m	kaiku	over	rural	migraine	9					1	kaiku	kaawach	nakapiripirit	amaler
February	no	6	3	f	Losimit	over	rural	urinary tract infection	7					1	kalokwameri	lotaruk	nabilatuk	nayonaiangkalio
February	no	23	4	f	nakapiripirit	over	urban	dental Caries	19					1	katanga/township ward	nakapiripirit tc	nakapiripirit	nakapiripirit
February	no	0	1	f	akwakori	over	rural	gastro enteritis	6					1	kobeyon	loreng	nakapiripirit	nabulenger
February	no	17	3	m	namalu	over	rural	wound	1	dysentery	6	urinary tract infection	7	3	kokuwam	namalu	nakapiripirit	namalu
February	no	43	5	f	namalu	over	rural	urinary tract infection	7					1	kokuwam	namalu	nakapiripirit	namalu
February	no	1	2	m	Namalu	over	rural	wound	1					1	kokuwam	namalu	nakapiripirit	namalu
February	no	35	4	f	kosike	over	rural	brucellosis	2					1	kothike	kosike	nabilatuk	nayonaiangkalio
February	no	3	2	f	nayoroit	over	rural	Malaria	2	brucellosis	2			2	loasam	loreng	nakapiripirit	nabulenger
February	no	21	4	m	nayoroit	over	rural	gastro enteritis	6					1	loasam	loreng	nakapiripirit	nabulenger
February	no	0	1	m	Lomorunyangae	over	rural	Malaria	2					1	lokatapan	namalu	nakapiripirit	lomoruanyangae
February	no	1	2	f	Lowatachin	over	rural	Malaria	2					1	lokatapan	namalu	nakapiripirit	namalu
February	no	0	1	m	Lomorunyangae	over	rural	pneumonia	5					1	lokatapan	namalu	nakapiripirit	lomoruanyangae
February	no	30	4	f	nawalangor	over	rural	paratyphoid fever	2					1	loregae	loregae	nakapiripirit	nabulenger
February	no	0	1	m	Loregae	over	rural	Pneumonia	5					1	loregae	loregae	nakapiripirit	nabulenger
February	no	17	3	m	aoyareng	over	rural	brucellosis	2	urinary tract infection	7			2	loreng	loreng	nakapiripirit	nabulenger
February	no	45	5	f	lokadwaran	over	rural	Animal Bite	1					1	nabolis	kakomongole	nakapiripirit	lotaruk
February	no	70	6	f	nakaale	under	rural	amoebiasis	6	conjunctivitis	16			2	nakaale	loregae	nakapiripirit	nakaale
February	no	60	6	f	Nakaale	under	rural	Malaria	2	cough	5			2	nakaale	loregae	nakapiripirit	nakaale
February	no	25	4	f	nakaale	under	rural	dermatitis	18	musculoskeletal pain	10			2	nakaale	loregae	nakapiripirit	nakaale
February	no	30	4	f	Nakaale	under	rural	Malaria	2	urinary tract infection	7			2	nakaale	loregae	nakapiripirit	nakaale
February	no	32	4	m	Nakaale	under	rural	amoebiasis	6					1	nakaale	loregae	nakapiripirit	nakaale
February	no	15	3	m	nakasien	under	rural	brucellosis	2					1	nakaale	loregae	nakapiripirit	nakaale
February	no	34	4	f	Nakaale	under	rural	cough	5					1	nakaale	loregae	nakapiripirit	nakaale
February	no	1	2	f	Nakaale	under	rural	Malaria	2					1	nakaale	loregae	nakapiripirit	nakaale
February	no	9	3	m	Nakaale	under	rural	Malaria	2					1	nakaale	loregae	nakapiripirit	nakaale
February	no	23	4	f	nakaale	under	rural	Malaria	2					1	nakaale	loregae	nakapiripirit	nakaale
February	no	21	4	f	Nakasien	under	rural	musculoskeletal pain	10					1	nakaale	loregae	nakapiripirit	nakaale
February	no	3	2	f	Nakaale	under	rural	pneumonia	5					1	nakaale	loregae	nakapiripirit	nakaale
February	no	60	6	f	Nakaale	under	rural	respiratory tract infection	5					1	nakaale	loregae	nakapiripirit	nakaale
February	no	23	4	f	Nakasien	under	rural	Vaginal Candidiasis	2					1	nakaale	loregae	nakapiripirit	nakaale
February	no	4	2	m	chepsikunya	over	urban	giardiasis	6					1	nasak ward	chepsikunya tc	bulambuli	chepsikunya
February	no	21	4	f	chepsikunya	over	urban	respiratory tract infection	5					1	nasak ward	chepsikunya tc	bulambuli	chepsikunya
February	yes	1	2	f	nakoreete	over	rural	measles	2	Malaria	2			2	nathinyonoit	tokora	nakapiripirit	tokora
February	no	0	1	f	nakoreete	over	rural	Malaria	2	Pneumonia	5			2	nathinyonoit	tokora	nakapiripirit	tokora
February	no	25	4	f	nakoreete	over	rural	Malaria	2	urinary tract infection	7			2	nathinyonoit	tokora	nakapiripirit	tokora
February	yes	23	4	m	naturum	under	rural	dysentery	6	urinary tract infection	7			2	naturum	loregae	nakapiripirit	nabulenger
February	no	0	1	m	naturum	under	rural	cough	5					1	naturum	loregae	nakapiripirit	nabulenger
February	no	30	4	f	naturum	under	rural	urinary tract infection	7					1	naturum	loregae	nakapiripirit	nabulenger
February	no	60	6	f	Naturum	under	rural	urinary tract infection	7					1	naturum	loregae	nakapiripirit	nabulenger
February	no	30	4	f	Tokora	over	rural	respiratory tract infection	5					1	tokora	tokora	nakapiripirit	tokora
February	no	4	2	m	Arecek	over	rural	Malaria	2	conjunctivitis	16			2	akuyam	kakomongole	nakapiripirit	nakaale
February	no	70	6	f	akuyam	under	rural	Amoebiasis	6					1	akuyam	kakomongole	nakapiripirit	nakaale
February	no	1	2	m	akuyam	under	rural	Malaria	2					1	akuyam	kakomongole	nakapiripirit	nakaale
February	no	1	2	f	akuyam	under	rural	Malaria	2					1	akuyam	kakomongole	nakapiripirit	nakaale
February	no	0	1	f	Alamacar	under	rural	Malaria	2	Acute Diarrhoea	6			2	alamacar	loregae	nakapiripirit	nakaale
February	no	3	2	m	alamacar	under	rural	Malaria	2	Giardiasis	6			2	alamacar	loregae	nakapiripirit	nakaale
February	no	16	3	f	alamacar	under	rural	amoebiasis	6					1	alamacar	loregae	nakapiripirit	nakaale
February	no	17	3	m	Alamacar	under	rural	Amoebiasis	6					1	alamacar	loregae	nakapiripirit	nakaale
February	no	26	4	f	Kaiku	over	rural	urinary tract infection	7					1	kaiku	kaawach	nakapiripirit	amaler
February	no	22	4	f	namalu	over	rural	Malaria	2	sexually transmitted infection	3			2	kokuwam	namalu	nakapiripirit	namalu
February	no	46	5	m	Namalu	over	rural	gastro enteritis	6					1	kokuwam	namalu	nakapiripirit	namalu
February	no	45	5	f	Loasam	under	rural	Malaria	2					1	loasam	loreng	nakapiripirit	nabulenger
February	no	12	3	m	ajokokipi	over	rural	dental Caries	19					1	loregae	loregae	nakapiripirit	nabulenger
February	no	67	6	m	Loreng	over	rural	Amoebiasis	6					1	loreng	loreng	nakapiripirit	nabulenger
February	no	40	5	f	Nakaale	under	rural	respiratory tract infection	5					1	nakaale	loregae	nakapiripirit	nakaale
February	no	0	1	m	Nakobekobe	over	rural	Pneumonia	5					1	nakobekobe	nabilatuk	nabilatuk	nabilatuk
February	no	40	5	m	Nakuri	over	rural	urinary tract infection	7	Dermatitis	18			2	nakuri	lotaruk	nabilatuk	lotaruk
February	no	2	2	m	apeded	over	rural	Malaria	2	anaemia	11			2	namatata	namalu	nakapiripirit	namalu
February	no	20	4	m	chepsikunya	over	urban	respiratory tract infection	5					1	nasak ward	chepsikunya tc	bulambuli	chepsikunya
February	no	0	1	f	Nakoriete	over	rural	Pneumonia	5					1	nakoreete	loregae	nakapiripirit	nakaale
February	no	0	1	f	nakoreete	over	rural	Malaria	2	pneumonia	5			2	nathinyonoit	tokora	nakapiripirit	tokora
February	no	30	4	m	Arecek	over	rural	paratyphoid fever	2					1	akuyam	kakomongole	nakapiripirit	nakaale
February	no	0	1	f	alamacar	under	rural	Malaria	2	respiratory tract infection	5			2	alamacar	loregae	nakapiripirit	nakaale
February	no	0	1	m	Alamacar	under	rural	Pneumonia	5	tinea capitis	18			2	alamacar	loregae	nakapiripirit	nakaale
February	no	28	4	m	alamacar	under	rural	conjunctivitis	16	wound	1			2	alamacar	loregae	nakapiripirit	nakaale
February	no	24	4	f	moruathiya	under	rural	amoebiasis	6					1	alamacar	loregae	nakapiripirit	nakaale
February	no	8	3	m	moruathiya	under	rural	brucellosis	2					1	alamacar	loregae	nakapiripirit	nakaale
February	no	30	4	f	alamacar	under	rural	otitis media	17					1	alamacar	loregae	nakapiripirit	nakaale
February	no	7	3	f	alamacar	under	rural	urinary tract infection	7					1	alamacar	loregae	nakapiripirit	nakaale
February	no	25	4	f	nakuyon	over	rural	vaginal candidiasis	2					1	kaiku	namalu	nakapiripirit	namalu
February	no	27	4	m	nakapiripirit	over	urban	musculoskeletal pain	10					1	katanga/township ward	nakapiripirit tc	nakapiripirit	nakapiripirit
February	no	16	3	f	namalu	over	rural	amoebiasis	6	dysentery	6			2	kokuwam	namalu	nakapiripirit	namalu
February	no	18	4	f	namalu	over	rural	gastro enteritis	6	Malaria	2			2	kokuwam	namalu	nakapiripirit	namalu
February	no	18	4	f	nakwanga	over	rural	Malaria	2	respiratory tract infection	5			2	kokuwam	namalu	nakapiripirit	namalu
February	no	23	4	f	namalu	over	rural	brucellosis	2					1	kokuwam	namalu	nakapiripirit	namalu
February	no	16	3	f	namalu	over	rural	Malaria	2					1	kokuwam	namalu	nakapiripirit	namalu
February	no	43	5	f	napuna	over	rural	giardiasis	6	otitis media	17			2	korinyang	natirae	nabilatuk	natirae
February	no	30	4	f	lokatapan	over	rural	brucellosis	2					1	lokatapan	namalu	nakapiripirit	namalu
February	no	54	5	f	lomorunyangae	over	rural	brucellosis	2					1	lokatapan	namalu	nakapiripirit	lomoruanyangae
February	no	20	4	f	apeichorait	under	rural	trachoma	16					1	loperot	kaawach	nakapiripirit	amaler
February	no	21	4	f	ajokokipi	over	rural	respiratory tract infection	5	Malaria	2			2	loregae	loregae	nakapiripirit	nabulenger
February	no	2	2	f	ajokokipi	over	rural	otitis media	17	paratyphoid fever	2			2	loregae	loregae	nakapiripirit	nabulenger
February	no	48	5	f	nawalangor	over	rural	brucellosis	2					1	loregae	loregae	nakapiripirit	nabulenger
February	no	0	1	m	nawalangor	over	rural	conjunctivitis	16					1	loregae	loregae	nakapiripirit	nabulenger
February	no	54	5	f	Loregae	over	rural	gastro enteritis	6					1	loregae	loregae	nakapiripirit	nabulenger
February	no	58	6	f	ajokokipi	over	rural	paratyphoid fever	2					1	loregae	loregae	nakapiripirit	nabulenger
February	no	2	2	m	nawalangor	over	rural	respiratory tract infection	5					1	loregae	loregae	nakapiripirit	nabulenger
February	no	8	3	f	lobooloin	over	rural	brucellosis	2					1	loreng	loreng	nakapiripirit	nabulenger
February	no	0	1	m	loreng	over	rural	Malaria	2					1	loreng	loreng	nakapiripirit	nabulenger
February	no	0	1	f	loreng	over	rural	Malaria	2					1	loreng	loreng	nakapiripirit	nabulenger
February	no	37	5	f	Aoyareng	over	rural	urinary tract infection	7					1	loreng	loreng	nakapiripirit	nabulenger
February	no	0	1	f	Moruanyamion	over	rural	cough	5	Pneumonia	5			2	moruangamion	natirae	nabilatuk	natirae
February	no	26	4	m	Moruanyamion	over	rural	gastro enteritis	6					1	moruangamion	natirae	nabilatuk	natirae
February	no	29	4	f	lomuchurus	over	rural	Brucellosis	2					1	nabulenger	loreng	nakapiripirit	nabulenger
February	no	3	2	f	nabulenger	over	rural	Malaria	2					1	nabulenger	loreng	nakapiripirit	nabulenger
February	no	22	4	f	lomuchurus	over	rural	urinary tract infection	7					1	nabulenger	loreng	nakapiripirit	nabulenger
February	no	22	4	m	Lodoketangitomei	over	rural	brucellosis	2					1	nadip	tokora	nakapiripirit	tokora
February	no	1	2	f	nadip	over	rural	giardiasis	6					1	nadip	tokora	nakapiripirit	tokora
February	no	14	3	f	Nakaale	under	rural	Malaria	2	Amoebiasis	6			2	nakaale	loregae	nakapiripirit	nakaale
February	no	21	4	f	nakasien	under	rural	brucellosis	2					1	nakaale	loregae	nakapiripirit	nakaale
February	no	16	3	f	nakasien	under	rural	Dental Caries	19					1	nakaale	loregae	nakapiripirit	nakaale
February	no	0	1	f	nakaale	under	rural	dysentery	6					1	nakaale	loregae	nakapiripirit	nakaale
February	no	0	1	f	nakaale	under	rural	gastro enteritis	6					1	nakaale	loregae	nakapiripirit	nakaale
February	no	30	4	m	nakaale	under	rural	Malaria	2					1	nakaale	loregae	nakapiripirit	nakaale
February	no	28	4	m	nakaale	under	rural	pharyngitis	17					1	nakaale	loregae	nakapiripirit	nakaale
February	no	1	2	f	nakaale	under	rural	pneumonia	5					1	nakaale	loregae	nakapiripirit	nakaale
February	no	25	4	f	nasinyono	over	rural	paratyphoid fever	2					1	namatata	namalu	nakapiripirit	namalu
February	no	6	3	f	nakoreete	over	rural	Malaria	2	Brucellosis	2	Giardiasis	6	3	nathinyonoit	tokora	nakapiripirit	tokora
February	no	5	3	f	nakoreete	over	rural	Giardiasis	6	Brucellosis	2			2	nathinyonoit	tokora	nakapiripirit	tokora
February	no	14	3	f	nakoreete	over	rural	amoebiasis	6					1	nathinyonoit	tokora	nakapiripirit	tokora
February	no	0	1	f	nakoreete	over	rural	cough	5					1	nathinyonoit	tokora	nakapiripirit	tokora
February	no	2	2	f	natirae	over	rural	otitis media	17	Malaria	2			2	natirae	natirae	nabilatuk	natirae
February	no	10	3	m	naturum	under	rural	dysentery	6					1	naturum	loregae	nakapiripirit	nabulenger
February	no	9	3	f	Naturum	under	rural	Malaria	2					1	naturum	loregae	nakapiripirit	nabulenger
February	no	70	6	f	naturum	under	rural	Otitis Media	17					1	naturum	loregae	nakapiripirit	nabulenger
February	no	40	5	f	naturum	under	rural	tonsillitis	17					1	naturum	loregae	nakapiripirit	nabulenger
February	no	30	4	f	naminit	under	rural	brucellosis	2					1	okwapon	tokora	nakapiripirit	tokora
February	no	0	1	m	narukeny	under	rural	tinea corporis	18					1	okwapon	tokora	nakapiripirit	tokora
February	no	47	5	m	akuyam	under	rural	respiratory tract infection	5					1	akuyam	kakomongole	nakapiripirit	nakaale
February	no	2	2	f	Alamacar	under	rural	Malaria	2	cough	5			2	alamacar	loregae	nakapiripirit	nakaale
February	no	26	4	f	Alamacar	under	rural	amoebiasis	6					1	alamacar	loregae	nakapiripirit	nakaale
February	no	20	4	f	Alamacar	under	rural	arthritis	10					1	alamacar	loregae	nakapiripirit	nakaale
February	no	22	4	f	alamacar	under	rural	cough	5					1	alamacar	loregae	nakapiripirit	nakaale
February	no	30	4	f	Nabilatuk	over	urban	Amoebiasis	6					1	central ward	nabilatuk tc	nabilatuk	nabilatuk
February	no	17	3	m	namalu	over	rural	Malaria	2	tinea corporis	18			2	kokuwam	namalu	nakapiripirit	namalu
February	no	2	2	f	Namalu	over	rural	Malaria	2					1	kokuwam	namalu	nakapiripirit	namalu
February	no	21	4	f	Namalu	over	rural	urinary tract infection	7					1	kokuwam	namalu	nakapiripirit	namalu
February	no	13	3	m	Nakiloro	over	rural	Malaria	2	Amoebiasis	6			2	lokatapan	namalu	nakapiripirit	namalu
February	no	23	4	f	Lokiyengunet	over	rural	Malaria	2					1	lokatapan	namalu	nakapiripirit	namalu
February	no	0	1	f	Loreng	over	rural	septicaemia	2					1	loreng	loreng	nakapiripirit	nabulenger
February	no	5	3	m	Nachele	over	rural	Malaria	2	Giardiasis	6			2	lotaruk	lotaruk	nabilatuk	lotaruk
February	no	1	2	m	acerer	over	rural	respiratory tract infection	5					1	moruita	moruita	nakapiripirit	moruita
February	no	21	4	f	acerer	over	rural	tuberculosis	5					1	moruita	moruita	nakapiripirit	moruita
February	no	0	1	f	Nakaale	under	rural	Acute Diarrhoea	6					1	nakaale	loregae	nakapiripirit	nakaale
February	no	11	3	f	Nakaale	under	rural	Amoebiasis	6					1	nakaale	loregae	nakapiripirit	nakaale
February	no	0	1	m	Lokona	over	rural	gastro enteritis	6					1	nakaale	loregae	nakapiripirit	nabulenger
February	no	60	6	f	nakasien	under	rural	otitis media	17					1	nakaale	loregae	nakapiripirit	nakaale
February	no	20	4	f	Nakaale	under	rural	respiratory tract infection	5					1	nakaale	loregae	nakapiripirit	nakaale
February	no	22	4	m	Apeded	over	rural	Malaria	2					1	namatata	namalu	nakapiripirit	namalu
February	no	0	1	f	Nataparengan	over	rural	gastro enteritis	6					1	nataparengan	nabilatuk	nabilatuk	nabilatuk
February	no	65	6	m	tokora	over	rural	amoebiasis	6					1	tokora	tokora	nakapiripirit	tokora
February	no	0	1	m	Akuyam	under	rural	Cough	5					1	akuyam	kakomongole	nakapiripirit	nakaale
February	no	1	2	m	Akuyam	under	rural	Giardiasis	6					1	akuyam	kakomongole	nakapiripirit	nakaale
February	no	1	2	f	akuyam	under	rural	Malaria	2					1	akuyam	kakomongole	nakapiripirit	nakaale
February	no	1	2	f	Akuyam	under	rural	Malaria	2					1	akuyam	kakomongole	nakapiripirit	nakaale
February	no	0	1	m	Alamacar	under	rural	Cough	5	Pneumonia	5			2	alamacar	loregae	nakapiripirit	nakaale
February	no	63	6	m	alamacar	under	rural	dermatitis	18	tinea pedis	18			2	alamacar	loregae	nakapiripirit	nakaale
February	no	3	2	f	alamacar	under	rural	Malaria	2	wound	1			2	alamacar	loregae	nakapiripirit	nakaale
February	no	0	1	f	Alamacar	under	rural	Acute Diarrhoea	6					1	alamacar	loregae	nakapiripirit	nakaale
February	no	35	4	f	alamacar	under	rural	otitis media	17					1	alamacar	loregae	nakapiripirit	nakaale
February	no	0	1	f	Lokadon	under	rural	Pneumonia	5					1	alamacar	loregae	nakapiripirit	nakaale
February	no	0	1	f	alamacar	under	rural	respiratory tract infection	5					1	alamacar	loregae	nakapiripirit	nakaale
February	no	1	2	f	alamacar	under	rural	tinea corporis	18					1	alamacar	loregae	nakapiripirit	nakaale
February	no	49	5	m	Alamacar	under	rural	urinary tract infection	7					1	alamacar	loregae	nakapiripirit	nakaale
February	no	6	3	f	Losimit	over	rural	urinary tract infection	7					1	kalokwameri	lotaruk	nabilatuk	nayonaiangkalio
February	no	47	5	f	Nakapiripirit	over	urban	urinary tract infection	7					1	katanga/township ward	nakapiripirit tc	nakapiripirit	nakapiripirit
February	no	0	1	m	kobeyon	over	rural	gastro enteritis	6					1	kobeyon	loreng	nakapiripirit	nabulenger
February	no	17	3	m	namalu	over	rural	amoebiasis	6	dysentery	6			2	kokuwam	namalu	nakapiripirit	namalu
February	no	0	1	f	Namalu	over	rural	Bacterial infection	2					1	kokuwam	namalu	nakapiripirit	namalu
February	no	0	1	f	Lokibui	over	rural	cough	5					1	kokuwam	namalu	nakapiripirit	namalu
February	no	16	3	f	Namalu	over	rural	gastro enteritis	6					1	kokuwam	namalu	nakapiripirit	namalu
February	no	12	3	m	Longaroi	over	rural	amoebiasis	6					1	kothike	kosike	nabilatuk	nayonaiangkalio
February	no	22	4	f	nayoroit	over	rural	amoebiasis	6					1	loasam	loreng	nakapiripirit	nabulenger
February	no	3	2	m	nayoroit	over	rural	giardiasis	6					1	loasam	loreng	nakapiripirit	nabulenger
February	no	0	1	f	lotaruk	over	rural	amoebiasis	6	bacterial infection	2			2	lotaruk	lotaruk	nabilatuk	lotaruk
February	no	30	4	f	lotaruk	over	rural	respiratory tract infection	5					1	lotaruk	lotaruk	nabilatuk	lotaruk
February	no	3	2	f	Ariamaoi	over	rural	Malaria	2	pneumonia	5	giardiasis	6	3	lolet ward	nabilatuk	nabilatuk	nabilatuk
February	no	2	2	f	nakuluny	over	rural	acute diarrhoea	6					1	loperot	kaawach	nakapiripirit	amaler
February	no	0	1	m	Nawalangor	over	rural	gastro enteritis	6					1	loregae	loregae	nakapiripirit	nabulenger
February	no	0	1	m	Nawalangor	over	rural	gastro enteritis	6					1	loregae	loregae	nakapiripirit	nabulenger
February	no	5	3	f	Nawalangor	over	rural	Malaria	2					1	loregae	loregae	nakapiripirit	nabulenger
February	no	0	1	f	Loreng	over	rural	gastro enteritis	6					1	loreng	loreng	nakapiripirit	nabulenger
February	no	0	1	m	Aoyareng	over	rural	Malaria	2					1	loreng	loreng	nakapiripirit	nabulenger
February	no	5	3	m	nachele	over	rural	bacterial infection	2					1	lotaruk	lotaruk	nabilatuk	lotaruk
February	no	1	2	f	moruanyamion	over	rural	amoebiasis	6	skin infection	18			2	moruangamion	natirae	nabilatuk	natirae
February	no	60	6	f	nakaale	under	rural	coryza	5					1	nakaale	loregae	nakapiripirit	nakaale
February	no	16	3	f	Nakasien	under	rural	Dental Caries	19					1	nakaale	loregae	nakapiripirit	nakaale
February	no	3	2	m	Nakaale	under	rural	Malaria	2					1	nakaale	loregae	nakapiripirit	nakaale
February	no	9	3	f	Nakaale	under	rural	Malaria	2					1	nakaale	loregae	nakapiripirit	nakaale
February	no	20	4	f	nakaale	under	rural	musculoskeletal pain	10					1	nakaale	loregae	nakapiripirit	nakaale
February	no	0	1	f	Kalapata	over	rural	gastro enteritis	6					1	namatata	namalu	nakapiripirit	namalu
February	no	28	4	m	nakoreete	over	rural	Malaria	2	giardiasis	6			2	nathinyonoit	tokora	nakapiripirit	tokora
February	no	30	4	f	naturum	under	rural	amoebiasis	6	dysentery	6			2	naturum	loregae	nakapiripirit	nabulenger
February	no	30	4	f	Naturum	under	rural	Dental Caries	19					1	naturum	loregae	nakapiripirit	nabulenger
February	no	40	5	f	Naturum	under	rural	respiratory tract infection	5					1	naturum	loregae	nakapiripirit	nabulenger
February	no	20	4	m	Naturum	under	rural	sexually transmitted infection	3					1	naturum	loregae	nakapiripirit	nabulenger
February	no	0	1	m	narukeny	under	rural	septicaemia	2					1	okwapon	tokora	nakapiripirit	tokora
February	no	0	1	f	Lopeduru	over	rural	Pneumonia	5					1	sakale	lotaruk	nabilatuk	nayonaiangkalio
February	no	17	3	f	tokora	over	rural	paratyphoid fever	2					1	tokora	tokora	nakapiripirit	tokora
February	no	30	4	f	kanangakinoi	over	rural	dermatitis	18					1	angaro	natirae	nabilatuk	natirae
February	yes	23	4	m	kokuwam	over	rural	brucellosis	2					1	kokuwam	namalu	nakapiripirit	namalu
February	no	9	3	m	naturukan	under	rural	Malaria	2	animal bite	1	giardiasis	6	3	nakaale	loregae	nakapiripirit	nakaale
February	yes	14	3	f	nakasien	under	rural	Malaria	2					1	nakaale	loregae	nakapiripirit	nakaale
February	no	70	6	f	chepsikunya	over	urban	hypertension	4	stroke	4			2	nasak ward	chepsikunya tc	bulambuli	chepsikunya
February	no	0	1	m	narukeny	under	rural	lymphadenitis	8					1	okwapon	tokora	nakapiripirit	tokora
February	yes	18	4	f	nakaale	under	rural	giardiasis	6					1	nakaale	loregae	nakapiripirit	nakaale
February	no	0	1	m	Alamacar	under	rural	pneumonia	5	Amoebiasis	6			2	alamacar	loregae	nakapiripirit	nakaale
February	no	2	2	f	Alamacar	under	rural	Malaria	2	respiratory tract infection	5			2	alamacar	loregae	nakapiripirit	nakaale
February	no	17	3	f	alamacar	under	rural	headache	9					1	alamacar	loregae	nakapiripirit	nakaale
February	no	7	3	m	alamacar	under	rural	Malaria	2					1	alamacar	loregae	nakapiripirit	nakaale
February	no	50	5	f	Alamacar	under	rural	musculoskeletal pain	10					1	alamacar	loregae	nakapiripirit	nakaale
February	no	7	3	f	Alamacar	under	rural	Otitis Media	17					1	alamacar	loregae	nakapiripirit	nakaale
February	no	18	4	f	Alamacar	under	rural	Otitis Media	17					1	alamacar	loregae	nakapiripirit	nakaale
February	no	28	4	m	Alamacar	under	rural	respiratory tract infection	5					1	alamacar	loregae	nakapiripirit	nakaale
February	yes	2	2	f	kanangakinoi	over	rural	epilepsy	9					1	angaro	natirae	nabilatuk	natirae
February	no	0	1	m	kanangakinoi	over	rural	pneumonia	5					1	angaro	natirae	nabilatuk	natirae
February	yes	54	5	m	kaiku	over	rural	migraine	9					1	kaiku	kaawach	nakapiripirit	amaler
February	no	60	6	f	Kaiku	over	rural	paratyphoid fever	2					1	kaiku	kaawach	nakapiripirit	amaler
February	no	30	4	f	Nakapiripirit	over	urban	musculoskeletal pain	10					1	katanga/township ward	nakapiripirit tc	nakapiripirit	nakapiripirit
February	no	30	4	m	Namalu	over	rural	musculoskeletal pain	10					1	kokuwam	namalu	nakapiripirit	namalu
February	no	3	2	m	nakiloro	over	rural	bacterial infection	2					1	lokatapan	namalu	nakapiripirit	namalu
February	no	2	2	f	lotaruk	over	rural	Mastitis	14					1	lotaruk	lotaruk	nabilatuk	lotaruk
February	no	22	4	f	Lomorimor	over	rural	urinary tract infection	7					1	lomorimor	kaawach	nakapiripirit	lomoruanyangae
February	no	0	1	f	Ajokokipi	over	rural	Amoebiasis	6					1	loregae	loregae	nakapiripirit	nabulenger
February	no	30	4	f	Nawalangor	over	rural	Pneumonia	5					1	loregae	loregae	nakapiripirit	nabulenger
February	no	30	4	f	lokibuyo	over	rural	brucellosis	2					1	loreng	loreng	nakapiripirit	nabulenger
February	no	0	1	m	Nachele	over	rural	amoebiasis	6	oral thrush	2	conjunctivitis	16	3	lotaruk	lotaruk	nabilatuk	lotaruk
February	no	16	3	m	Kopetatum	under	rural	Malaria	2	dental Caries	19			2	nakaale	loregae	nakapiripirit	nakaale
February	no	6	3	m	Nakasien	under	rural	Malaria	2	giardiasis	6			2	nakaale	loregae	nakapiripirit	nakaale
February	no	30	4	f	Nakasien	under	rural	Malaria	2	Giardiasis	6			2	nakaale	loregae	nakapiripirit	nakaale
February	no	0	1	f	nakaale	under	rural	gastro enteritis	6					1	nakaale	loregae	nakapiripirit	nakaale
February	no	0	1	m	naturukan	under	rural	gastro enteritis	6					1	nakaale	loregae	nakapiripirit	nakaale
February	yes	28	4	m	nakaale	under	rural	Malaria	2					1	nakaale	loregae	nakapiripirit	nakaale
February	no	0	1	m	Kopetatum	under	rural	pneumonia	5					1	nakaale	loregae	nakapiripirit	nakaale
February	no	0	1	f	Nakaale	under	rural	pneumonia	5					1	nakaale	loregae	nakapiripirit	nakaale
February	no	60	6	f	Nakaale	under	rural	wound	1					1	nakaale	loregae	nakapiripirit	nakaale
February	no	43	5	m	Napongae	over	rural	Giardiasis	6					1	nakobekobe	nabilatuk	nabilatuk	nayonaiangkalio
February	no	5	3	f	Nataparengan	over	rural	Amoebiasis	6					1	nataparengan	nabilatuk	nabilatuk	nabilatuk
February	no	0	1	f	nataparengan	over	rural	pneumonia	5					1	nataparengan	nabilatuk	nabilatuk	nabilatuk
February	no	0	1	m	nakoreete	over	rural	pneumonia	5	acute Diarrhoea	6			2	nathinyonoit	tokora	nakapiripirit	tokora
February	no	0	1	f	Naturum	under	rural	skin infection	18					1	naturum	loregae	nakapiripirit	nabulenger
February	no	3	2	f	Nakaterot	over	rural	Malaria	2					1	tokora	tokora	nakapiripirit	tokora
February	no	4	2	m	Nakaterot	over	rural	pneumonia	5					1	tokora	tokora	nakapiripirit	tokora
February	no	30	4	f	akuyam	under	rural	respiratory tract infection	5					1	akuyam	kakomongole	nakapiripirit	nakaale
February	no	19	4	f	akuyam	under	rural	urinary tract infection	7					1	akuyam	kakomongole	nakapiripirit	nakaale
February	no	0	1	f	Alamacar	under	rural	cough	5					1	alamacar	loregae	nakapiripirit	nakaale
February	no	0	1	f	Alamacar	under	rural	Malaria	2					1	alamacar	loregae	nakapiripirit	nakaale
February	no	13	3	f	alamacar	under	rural	wound	1					1	alamacar	loregae	nakapiripirit	nakaale
February	no	10	3	f	kanangakinoi	over	rural	pneumonia	5					1	angaro	natirae	nabilatuk	natirae
February	no	42	5	f	Atari	over	rural	urinary tract infection	7					1	buwebele	bumufuni	bulambuli	atari
February	no	49	5	f	kobeyon	over	rural	taeniasis	2	brucellosis	2			2	kobeyon	loreng	nakapiripirit	nabulenger
February	no	42	5	f	Kobeyon	over	rural	brucellosis	2					1	kobeyon	loreng	nakapiripirit	nabulenger
February	no	11	3	m	Namalu	over	rural	brucellosis	2	giardiasis	6			2	kokuwam	namalu	nakapiripirit	namalu
February	no	18	4	m	namalu	over	rural	Malaria	2	giardiasis	6			2	kokuwam	namalu	nakapiripirit	namalu
February	no	0	1	m	Namalu	over	rural	Pneumonia	5					1	kokuwam	namalu	nakapiripirit	namalu
February	no	60	6	m	lotaruk	over	rural	arthritis	10					1	lotaruk	lotaruk	nabilatuk	lotaruk
February	no	25	4	f	Aoyareng	over	rural	urinary tract infection	7					1	loreng	loreng	nakapiripirit	nabulenger
February	no	1	2	m	Nachele	over	rural	pneumonia	5					1	lotaruk	lotaruk	nabilatuk	lotaruk
February	no	23	4	m	Namalu SSS	under	rural	dermatitis	18					1	nakaale	loregae	nakapiripirit	nakaale
February	no	23	4	f	nakaale	under	rural	urinary tract infection	7					1	nakaale	loregae	nakapiripirit	nakaale
February	no	40	5	f	Nakaale	under	rural	urinary tract infection	7					1	nakaale	loregae	nakapiripirit	nakaale
February	no	5	3	f	Nataparengan	over	rural	Malaria	2	Malaria	2			2	nataparengan	nabilatuk	nabilatuk	nabilatuk
February	no	0	1	m	Lojoor	over	rural	Brucellosis	2	Amoebiasis	6			2	natopojo	nabilatuk	nabilatuk	nabilatuk
February	no	30	4	f	naturum	under	rural	amoebiasis	6					1	naturum	loregae	nakapiripirit	nabulenger
February	no	29	4	f	Naturum	under	rural	dental Caries	19					1	naturum	loregae	nakapiripirit	nabulenger
February	no	1	2	m	Akuyam	under	rural	cough	5					1	akuyam	kakomongole	nakapiripirit	nakaale
February	no	1	2	f	Akuyam	under	rural	pneumonia	5					1	akuyam	kakomongole	nakapiripirit	nakaale
February	no	20	4	m	alamacar	under	rural	Malaria	2	cellulitis	18			2	alamacar	loregae	nakapiripirit	nakaale
February	no	32	4	f	Alamacar	under	rural	Amoebiasis	6					1	alamacar	loregae	nakapiripirit	nakaale
February	no	2	2	m	alamacar	under	rural	pneumonia	5					1	alamacar	loregae	nakapiripirit	nakaale
February	no	28	4	f	alamacar	under	rural	urinary tract infection	7					1	alamacar	loregae	nakapiripirit	nakaale
February	no	31	4	m	Alamacar	under	rural	urinary tract infection	7					1	alamacar	loregae	nakapiripirit	nakaale
February	no	9	3	f	Nabilatuk	over	urban	Giardiasis	6					1	central ward	nabilatuk tc	nabilatuk	nabilatuk
February	no	0	1	m	Cucu	over	rural	pneumonia	5					1	cucu	nabilatuk	nabilatuk	nabilatuk
February	no	30	4	f	Kobeyon	over	rural	Malaria	2	dysentery	6			2	kobeyon	loreng	nakapiripirit	nabulenger
February	no	34	4	m	Namalu	over	rural	dysentery	6					1	kokuwam	namalu	nakapiripirit	namalu
February	yes	20	4	f	nakiloro	over	rural	brucellosis	2					1	lokatapan	namalu	nakapiripirit	namalu
February	no	22	4	m	nakiloro	over	rural	dental Caries	19					1	lokatapan	namalu	nakapiripirit	namalu
February	no	0	1	f	lotaruk	over	rural	Malaria	2					1	lotaruk	lotaruk	nabilatuk	lotaruk
February	no	30	4	m	lotaruk	over	rural	musculoskeletal pain	10					1	lotaruk	lotaruk	nabilatuk	lotaruk
February	no	60	6	f	apeichorait	under	rural	Malaria	2					1	loperot	kaawach	nakapiripirit	amaler
February	yes	38	5	f	ajokokipi	over	rural	giardiasis	6	tuberculosis	5			2	loregae	loregae	nakapiripirit	nabulenger
February	no	6	3	f	Moruanyamion	over	rural	Malaria	2	respiratory tract infection	5			2	moruangamion	natirae	nabilatuk	natirae
February	no	0	1	m	nabulenger	over	rural	Malaria	2	respiratory tract infection	5			2	nabulenger	loreng	nakapiripirit	nabulenger
February	no	30	4	f	nabulenger	over	rural	musculoskeletal pain	10					1	nabulenger	loreng	nakapiripirit	nabulenger
February	no	16	3	m	nakasien	under	rural	dental Caries	19					1	nakaale	loregae	nakapiripirit	nakaale
February	no	16	3	f	Namalu SSS	under	rural	gingivitis	19					1	nakaale	loregae	nakapiripirit	nakaale
February	no	1	2	f	nakaale	under	rural	Malaria	2					1	nakaale	loregae	nakapiripirit	nakaale
February	no	30	4	f	nakaale	under	rural	Otitis Media	17					1	nakaale	loregae	nakapiripirit	nakaale
February	no	0	1	m	Nakasien	under	rural	pneumonia	5					1	nakaale	loregae	nakapiripirit	nakaale
February	no	25	4	m	nakasien	under	rural	pneumonia	5					1	nakaale	loregae	nakapiripirit	nakaale
February	no	30	4	f	Apeded	over	rural	Malaria	2	urinary tract infection	7			2	namatata	namalu	nakapiripirit	namalu
February	no	24	4	f	Apeded	over	rural	Brucellosis	2					1	namatata	namalu	nakapiripirit	namalu
February	no	20	4	f	Apeded	over	rural	urinary tract infection	7					1	namatata	namalu	nakapiripirit	namalu
February	no	0	1	m	nakoreete	over	rural	Malaria	2	pneumonia	5			2	nathinyonoit	tokora	nakapiripirit	tokora
February	no	30	4	f	nakoreete	over	rural	Amoebiasis	6					1	nathinyonoit	tokora	nakapiripirit	tokora
February	no	7	3	f	nakoreete	over	rural	Malaria	2					1	nathinyonoit	tokora	nakapiripirit	tokora
February	no	25	4	f	nakoreete	over	rural	paratyphoid fever	2					1	nathinyonoit	tokora	nakapiripirit	tokora
February	no	59	6	f	nakoreete	over	rural	paratyphoid fever	2					1	nathinyonoit	tokora	nakapiripirit	tokora
February	no	2	2	f	Naturum	under	rural	Malaria	2	amoebiasis	6			2	naturum	loregae	nakapiripirit	nabulenger
February	no	7	3	m	naturum	under	rural	pharyngitis	17	musculoskeletal pain	10			2	naturum	loregae	nakapiripirit	nabulenger
February	no	0	1	m	naturum	under	rural	pneumonia	5					1	naturum	loregae	nakapiripirit	nabulenger
February	no	28	4	f	lopeduru	over	rural	paratyphoid fever	2	gastro enteritis	6			2	sakale	lotaruk	nabilatuk	nayonaiangkalio
February	no	34	4	m	Tokora	over	rural	Malaria	2					1	tokora	tokora	nakapiripirit	tokora
February	no	1	2	f	Akuyam	under	rural	Cough	5					1	akuyam	kakomongole	nakapiripirit	nakaale
February	no	47	5	m	akuyam	under	rural	Giardiasis	6					1	akuyam	kakomongole	nakapiripirit	nakaale
February	no	18	4	m	alamacar	under	rural	dysentery	6					1	alamacar	loregae	nakapiripirit	nakaale
February	no	0	1	m	alamacar	under	rural	Malaria	2					1	alamacar	loregae	nakapiripirit	nakaale
February	no	56	6	m	Alamacar	under	rural	Malaria	2					1	alamacar	loregae	nakapiripirit	nakaale
February	no	1	2	f	alamacar	under	rural	pneumonia	5					1	alamacar	loregae	nakapiripirit	nakaale
February	no	8	3	f	alamacar	under	rural	urinary tract infection	7					1	alamacar	loregae	nakapiripirit	nakaale
February	no	0	1	m	Nabilatuk	over	urban	Malaria	2	pneumonia	5	conjunctivitis	16	3	central ward	nabilatuk tc	nabilatuk	nabilatuk
February	no	18	4	m	alemutaba	over	rural	urinary tract infection	7					1	kaiku	kaawach	nakapiripirit	nayonaiangkalio
February	no	25	4	f	losimit	over	rural	musculoskeletal pain	10					1	kalokwameri	lotaruk	nabilatuk	nayonaiangkalio
February	no	22	4	m	Apeichorait	under	rural	Dental Caries	19					1	loperot	kaawach	nakapiripirit	amaler
February	no	65	6	f	Apeichorait	under	rural	musculoskeletal pain	10					1	loperot	kaawach	nakapiripirit	amaler
February	no	1	2	f	Ajokokipi	over	rural	Pneumonia	5					1	loregae	loregae	nakapiripirit	nabulenger
February	no	59	6	f	lomuchurus	over	rural	Brucellosis	2					1	nabulenger	loreng	nakapiripirit	nabulenger
February	no	1	2	m	lomuchurus	over	rural	cough	5					1	nabulenger	loreng	nakapiripirit	nabulenger
February	no	20	4	f	Nakaale	under	rural	Malaria	2					1	nakaale	loregae	nakapiripirit	nakaale
February	no	0	1	f	nakoreete	over	rural	gastro enteritis	6					1	nathinyonoit	tokora	nakapiripirit	tokora
March	no	0	1	f	Arecek	over	rural	conjunctivitis	16					1	akuyam	kakomongole	nakapiripirit	nakaale
March	no	35	4	f	Alamacar	under	rural	Dental Caries	19					1	alamacar	loregae	nakapiripirit	nakaale
March	no	30	4	f	alamacar	under	rural	Malaria	2					1	alamacar	loregae	nakapiripirit	nakaale
March	no	35	4	f	alamacar	under	rural	otitis media	17					1	alamacar	loregae	nakapiripirit	nakaale
March	no	0	1	f	Alamacar	under	rural	Pneumonia	5					1	alamacar	loregae	nakapiripirit	nakaale
March	no	30	4	m	Lotede	over	rural	Brucellosis	2					1	arengesiep ward	nabilatuk tc	nabilatuk	nabilatuk mission
March	no	30	4	f	lotede	over	rural	gastro enteritis	6					1	arengesiep ward	nabilatuk tc	nabilatuk	nabilatuk mission
March	no	1	2	m	nabilatuk	over	urban	respiratory tract infection	5					1	central ward	nabilatuk tc	nabilatuk	nabilatuk
March	no	65	6	m	Losimit	over	rural	urinary tract infection	7	giardiasis	6			2	kalokwameri	lotaruk	nabilatuk	nayonaiangkalio
March	no	17	3	m	kobeyon	over	rural	Malaria	2	tinea versicolor	18			2	kobeyon	loreng	nakapiripirit	nabulenger
March	no	22	4	m	Kobeyon	over	rural	Dysentery	6					1	kobeyon	loreng	nakapiripirit	nabulenger
March	no	3	2	f	Kobeyon	over	rural	Malaria	2					1	kobeyon	loreng	nakapiripirit	nabulenger
March	no	0	1	m	Lokibui	over	rural	conjunctivitis	16					1	kokuwam	namalu	nakapiripirit	namalu
March	no	0	1	m	Loasam	under	rural	Pneumonia	5	Acute Diarrhoea	6			2	loasam	loreng	nakapiripirit	nabulenger
March	no	64	6	f	nayoroit	over	rural	musculoskeletal pain	10	respiratory tract infection	5			2	loasam	loreng	nakapiripirit	nabulenger
March	no	1	2	m	nayoroit	over	rural	Malaria	2	skin infection	18			2	loasam	loreng	nakapiripirit	nabulenger
March	no	3	2	m	morukeangantuny	over	rural	dysentery	6					1	loasam	loreng	nakapiripirit	nabulenger
March	no	3	2	m	Nakiloro	over	rural	Malaria	2	Giardiasis	6			2	lokatapan	namalu	nakapiripirit	namalu
March	no	10	3	m	Lomorimor	over	rural	Malaria	2					1	lomorimor	kaawach	nakapiripirit	lomoruanyangae
March	no	49	5	m	Lomorimor	over	rural	Malaria	2					1	lomorimor	kaawach	nakapiripirit	lomoruanyangae
March	no	22	4	f	Lomorimor	over	rural	urinary tract infection	7					1	lomorimor	kaawach	nakapiripirit	lomoruanyangae
March	no	17	3	f	lopedot	over	rural	amoebiasis	6					1	loperot	kaawach	nakapiripirit	amaler
March	no	0	1	m	Nawalangor	over	rural	Cough	5	Pneumonia	5			2	loregae	loregae	nakapiripirit	nabulenger
March	no	3	2	m	Nawalangor	over	rural	Malaria	2					1	loregae	loregae	nakapiripirit	nabulenger
March	no	30	4	f	Nawalangor	over	rural	Malaria	2					1	loregae	loregae	nakapiripirit	nabulenger
March	no	30	4	f	Loregae	over	rural	urinary tract infection	7					1	loregae	loregae	nakapiripirit	nabulenger
March	no	47	5	f	Loreng	over	rural	musculoskeletal pain	10					1	loreng	loreng	nakapiripirit	nabulenger
March	no	1	2	m	Domoye	over	rural	septicaemia	2					1	lorukumo	lotaruk	nabilatuk	lotaruk
March	no	54	5	f	nachele	over	rural	dysentery	6					1	lotaruk	lotaruk	nabilatuk	lotaruk
March	no	0	1	m	moruanyamion	over	rural	Malaria	2					1	moruangamion	natirae	nabilatuk	natirae
March	no	33	4	f	Moruanyamion	over	rural	Pneumonia	5					1	moruangamion	natirae	nabilatuk	natirae
March	no	70	6	f	lomuchurus	over	rural	musculoskeletal pain	10					1	nabulenger	loreng	nakapiripirit	nabulenger
March	no	0	1	m	nakaale	under	rural	amoebiasis	6					1	nakaale	loregae	nakapiripirit	nakaale
March	no	28	4	m	nakaale	under	rural	gastro enteritis	6					1	nakaale	loregae	nakapiripirit	nakaale
March	no	60	6	f	kopetatum	under	rural	Malaria	2					1	nakaale	loregae	nakapiripirit	nakaale
March	no	4	2	f	Nakaale	under	rural	Malaria	2					1	nakaale	loregae	nakapiripirit	nakaale
March	yes	0	1	m	nakasien	under	rural	Malaria	2					1	nakaale	loregae	nakapiripirit	nakaale
March	no	0	1	m	Nakaale	under	rural	pneumonia	5					1	nakaale	loregae	nakapiripirit	nakaale
March	no	0	1	m	Nakaale	under	rural	pneumonia	5					1	nakaale	loregae	nakapiripirit	nakaale
March	no	1	2	f	nakaale	under	rural	pneumonia	5					1	nakaale	loregae	nakapiripirit	nakaale
March	no	0	1	m	Nakasien	under	rural	Pneumonia	5					1	nakaale	loregae	nakapiripirit	nakaale
March	no	2	2	f	Nataparengan	over	rural	Giardiasis	6					1	nataparengan	nabilatuk	nabilatuk	nabilatuk
March	no	1	2	m	nakoreete	over	rural	cough	5					1	nathinyonoit	tokora	nakapiripirit	tokora
March	no	0	1	m	Natirae	over	rural	cough	5					1	natirae	natirae	nabilatuk	natirae
March	no	9	3	f	Naturum	under	rural	Malaria	2					1	naturum	loregae	nakapiripirit	nabulenger
March	no	51	5	f	Okutot	over	rural	musculoskeletal pain	10					1	sakale	lotaruk	nabilatuk	lotaruk
March	no	45	5	f	Sakale	over	rural	urinary tract infection	7					1	sakale	lotaruk	nabilatuk	lotaruk
March	no	5	3	m	Tokora	over	rural	amoebiasis	6	tinea Corporis	18			2	tokora	tokora	nakapiripirit	tokora
March	yes	30	4	f	alamacar	under	rural	amoebiasis	6	dysentery	6			2	alamacar	loregae	nakapiripirit	nakaale
March	yes	36	5	f	nakaale	under	rural	amoebiasis	6	dysentery	6			2	nakaale	loregae	nakapiripirit	nakaale
March	no	0	1	f	Acegirtolim	over	rural	pneumonia	5					1	acegirtolim	nabilatuk	nabilatuk	nabilatuk mission
March	yes	24	4	f	alamacar	under	rural	Malaria	2	pneumonia	5			2	alamacar	loregae	nakapiripirit	nakaale
March	no	2	2	m	Alamacar	under	rural	Malaria	2	skin infection	18			2	alamacar	loregae	nakapiripirit	nakaale
March	no	20	4	f	Moruathiya	under	rural	brucellosis	2					1	alamacar	loregae	nakapiripirit	nakaale
March	no	53	5	f	Namoropus	over	rural	dysentery	6					1	alamacar	loregae	nakapiripirit	nakaale
March	no	1	2	f	alamacar	under	rural	gastro enteritis	6					1	alamacar	loregae	nakapiripirit	nakaale
March	no	2	2	f	alamacar	under	rural	giardiasis	6					1	alamacar	loregae	nakapiripirit	nakaale
March	no	20	4	m	Alamacar	under	rural	Giardiasis	6					1	alamacar	loregae	nakapiripirit	nakaale
March	no	0	1	f	alamacar	under	rural	pneumonia	5					1	alamacar	loregae	nakapiripirit	nakaale
March	no	5	3	m	alamacar	under	rural	pneumonia	5					1	alamacar	loregae	nakapiripirit	nakaale
March	no	7	3	f	Alamacar	under	rural	urinary tract infection	7					1	alamacar	loregae	nakapiripirit	nakaale
March	no	20	4	f	kanangakinoi	over	rural	urinary tract infection	7					1	angaro	natirae	nabilatuk	natirae
March	no	11	3	f	apeitolim	over	rural	gastro enteritis	6	tinea corporis	18			2	apeitolim	lokopo	napak	apeitolim
March	no	44	5	f	lotede	over	rural	gastro enteritis	6					1	arengesiep ward	nabilatuk tc	nabilatuk	nabilatuk mission
March	no	12	3	m	Nabilatuk	over	urban	Brucellosis	2					1	central ward	nabilatuk tc	nabilatuk	nabilatuk
March	no	20	4	m	nakapiripirit	over	urban	abdominal pain	1					1	katanga/township ward	nakapiripirit tc	nakapiripirit	nakapiripirit
March	no	46	5	m	Nakapiripirit	over	urban	musculoskeletal pain	10					1	katanga/township ward	nakapiripirit tc	nakapiripirit	nakapiripirit
March	no	70	6	m	Nakapiripirit	over	urban	urinary tract infection	7					1	katanga/township ward	nakapiripirit tc	nakapiripirit	nakapiripirit
March	no	30	4	f	Akwakori	over	rural	brucellosis	2					1	kobeyon	loreng	nakapiripirit	nabulenger
March	no	22	4	f	kobeyon	over	rural	pneumonia	5					1	kobeyon	loreng	nakapiripirit	nabulenger
March	no	2	2	m	Kocholikokoi	over	rural	Malaria	2	conjunctivitis	16			2	kokuwam	namalu	nakapiripirit	namalu
March	no	48	5	m	namalu	over	rural	urinary tract infection	7	musculoskeletal pain	10			2	kokuwam	namalu	nakapiripirit	namalu
March	no	16	3	f	Namalu	over	rural	Amoebiasis	6					1	kokuwam	namalu	nakapiripirit	namalu
March	no	30	4	f	nakwanga	over	rural	brucellosis	2					1	kokuwam	namalu	nakapiripirit	namalu
March	no	0	1	f	Lokibui	over	rural	Dermatitis	18					1	kokuwam	namalu	nakapiripirit	namalu
March	no	33	4	m	namalu	over	rural	lichen planus	8					1	kokuwam	namalu	nakapiripirit	namalu
March	no	30	4	f	Namalu	over	rural	paratyphoid fever	2					1	kokuwam	namalu	nakapiripirit	namalu
March	no	38	5	f	kosike	over	rural	brucellosis	2					1	kothike	kosike	nabilatuk	nayonaiangkalio
March	no	60	6	f	longaroi	over	rural	brucellosis	2					1	kothike	kosike	nabilatuk	nayonaiangkalio
March	no	2	2	f	Lobulepeded	over	rural	dysentery	6					1	lokatapan	namalu	nakapiripirit	namalu
March	no	20	4	m	Lokoreto	over	rural	musculoskeletal pain	10					1	lokatapan	namalu	nakapiripirit	lomoruanyangae
March	no	0	1	m	Lomorimor	over	rural	dysentery	6					1	lomorimor	kaawach	nakapiripirit	lomoruanyangae
March	no	0	1	f	Lomorimor	over	rural	respiratory tract infection	5					1	lomorimor	kaawach	nakapiripirit	lomoruanyangae
March	no	17	3	m	aoyareng	over	rural	brucellosis	2					1	loreng	loreng	nakapiripirit	nabulenger
March	no	4	2	f	naabore	over	rural	Malaria	2					1	naabore	kaawach	nakapiripirit	amaler
March	no	1	2	m	nakaale	under	rural	dysentery	6	giardiasis	6			2	nakaale	loregae	nakapiripirit	nakaale
March	no	11	3	f	Nakaale	under	rural	Giardiasis	6	Malaria	2			2	nakaale	loregae	nakapiripirit	nakaale
March	no	2	2	m	Lokona	over	rural	Malaria	2	pneumonia	5			2	nakaale	loregae	nakapiripirit	nabulenger
March	no	0	1	f	lokona	over	rural	cough	5					1	nakaale	loregae	nakapiripirit	nabulenger
March	no	30	4	m	nakaale	under	rural	dysentery	6					1	nakaale	loregae	nakapiripirit	nakaale
March	no	45	5	f	nakasien	under	rural	giardiasis	6					1	nakaale	loregae	nakapiripirit	nakaale
March	no	1	2	m	nakaale	under	rural	Malaria	2					1	nakaale	loregae	nakapiripirit	nakaale
March	no	30	4	m	Nakaale	under	rural	Malaria	2					1	nakaale	loregae	nakapiripirit	nakaale
March	no	36	5	m	nakaale	under	rural	pneumonia	5					1	nakaale	loregae	nakapiripirit	nakaale
March	no	0	1	m	nakasien	under	rural	pneumonia	5					1	nakaale	loregae	nakapiripirit	nakaale
March	no	0	1	f	Kalapata	over	rural	gastro enteritis	6					1	namatata	namalu	nakapiripirit	namalu
March	no	3	2	m	nakoreete	over	rural	pneumonia	5	oral thrush	2			2	nathinyonoit	tokora	nakapiripirit	tokora
March	no	0	1	m	nakoreete	over	rural	Cough	5	Pneumonia	5			2	nathinyonoit	tokora	nakapiripirit	tokora
March	no	25	4	f	nakoreete	over	rural	paratyphoid fever	2					1	nathinyonoit	tokora	nakapiripirit	tokora
March	no	1	2	f	nakoreete	over	rural	skin infection	18					1	nathinyonoit	tokora	nakapiripirit	tokora
March	no	0	1	f	lojoor	over	rural	gastro enteritis	6					1	natopojo	nabilatuk	nabilatuk	nabilatuk
March	no	87	6	f	naturum	under	rural	brucellosis	2					1	naturum	loregae	nakapiripirit	nabulenger
March	no	28	4	f	naturum	under	rural	dysentery	6					1	naturum	loregae	nakapiripirit	nabulenger
March	no	1	2	f	naturum	under	rural	Malaria	2					1	naturum	loregae	nakapiripirit	nabulenger
March	no	18	4	m	naturum	under	rural	musculoskeletal pain	10					1	naturum	loregae	nakapiripirit	nabulenger
March	no	1	2	m	Naturum	under	rural	urinary tract infection	7					1	naturum	loregae	nakapiripirit	nabulenger
March	no	17	3	m	Tokora	over	rural	brucellosis	2	tinea Corporis	18			2	tokora	tokora	nakapiripirit	tokora
March	no	75	6	m	lokwabocet	over	rural	brucellosis	2					1	tokora	tokora	nakapiripirit	tokora
March	no	0	1	f	akuyam	under	rural	Brucellosis	2					1	akuyam	kakomongole	nakapiripirit	nakaale
March	no	2	2	m	alamacar	under	rural	acute diarrhoea	6					1	alamacar	loregae	nakapiripirit	nakaale
March	no	1	2	f	Alamacar	under	rural	dysentery	6					1	alamacar	loregae	nakapiripirit	nakaale
March	no	17	3	f	Alamacar	under	rural	Otitis Media	17					1	alamacar	loregae	nakapiripirit	nakaale
March	no	37	5	m	alamacar	under	rural	paratyphoid fever	2					1	alamacar	loregae	nakapiripirit	nakaale
March	no	0	1	f	alamacar	under	rural	respiratory tract infection	5					1	alamacar	loregae	nakapiripirit	nakaale
March	no	10	3	f	kanangakinoi	over	rural	pneumonia	5					1	angaro	natirae	nabilatuk	natirae
March	no	0	1	f	Kaiku	over	rural	Malaria	2	Acute Diarrhoea	6			2	kaiku	kaawach	nakapiripirit	amaler
March	no	1	2	f	Kaiku	over	rural	Giardiasis	6					1	kaiku	kaawach	nakapiripirit	amaler
March	no	14	3	f	Losimit	over	rural	musculoskeletal pain	10					1	kalokwameri	lotaruk	nabilatuk	nayonaiangkalio
March	no	1	2	m	nakapiripirit	over	urban	dysentery	6					1	katanga/township ward	nakapiripirit tc	nakapiripirit	nakapiripirit
March	no	34	4	m	Akwakori	over	rural	giardiasis	6					1	kobeyon	loreng	nakapiripirit	nabulenger
March	no	3	2	m	akwakori	over	rural	lymphadenitis	8					1	kobeyon	loreng	nakapiripirit	nabulenger
March	no	20	4	m	kokuwam	over	rural	Dental Caries	19					1	kokuwam	namalu	nakapiripirit	namalu
March	no	23	4	m	binyinyi	over	urban	lymphadenitis	8					1	kono	binyinyi tc	kween	binyinyi
March	no	43	5	f	lotaruk	over	rural	Dental Caries	19					1	lotaruk	lotaruk	nabilatuk	lotaruk
March	no	0	1	f	lomorimor	over	rural	pneumonia	5					1	lomorimor	kaawach	nakapiripirit	lomoruanyangae
March	no	23	4	f	Ariamachut	over	rural	urinary tract infection	7	Amoebiasis	6			2	loperot	kaawach	nakapiripirit	amaler
March	no	28	4	f	Nawalangor	over	rural	Amoebiasis	6	Giardiasis	6			2	loregae	loregae	nakapiripirit	nabulenger
March	no	29	4	f	lomuchurus	over	rural	brucellosis	2					1	nabulenger	loreng	nakapiripirit	nabulenger
March	no	19	4	m	Namalu SSS	under	rural	cough	5					1	nakaale	loregae	nakapiripirit	nakaale
March	no	0	1	f	Nakaale	under	rural	septicaemia	2					1	nakaale	loregae	nakapiripirit	nakaale
March	no	18	4	f	Namalu SSS	under	rural	urinary tract infection	7					1	nakaale	loregae	nakapiripirit	nakaale
March	no	35	4	m	napongae	over	rural	dysentery	6					1	nakobekobe	nabilatuk	nabilatuk	nayonaiangkalio
March	no	49	5	m	chepsikunya	over	urban	Brucellosis	2	Amoebiasis	6			2	nasak ward	chepsikunya tc	bulambuli	chepsikunya
March	no	24	4	f	chepsikunya	over	urban	respiratory tract infection	5					1	nasak ward	chepsikunya tc	bulambuli	chepsikunya
March	no	23	4	f	Nataparengan	over	rural	urinary tract infection	7					1	nataparengan	nabilatuk	nabilatuk	nabilatuk
March	no	0	1	m	nakoreete	over	rural	conjunctivitis	16	pneumonia	5			2	nathinyonoit	tokora	nakapiripirit	tokora
March	no	0	1	f	nakoreete	over	rural	Malaria	2					1	nathinyonoit	tokora	nakapiripirit	tokora
March	no	0	1	f	natirae	over	rural	pneumonia	5					1	natirae	natirae	nabilatuk	natirae
March	no	1	2	f	Naturum	under	rural	Malaria	2	pneumonia	5			2	naturum	loregae	nakapiripirit	nabulenger
March	no	17	3	f	Naturum	under	rural	amoebiasis	6	urinary tract infection	7			2	naturum	loregae	nakapiripirit	nabulenger
March	no	38	5	f	naturum	under	rural	impetigo	18					1	naturum	loregae	nakapiripirit	nabulenger
March	no	9	3	m	naturum	under	rural	Malaria	2					1	naturum	loregae	nakapiripirit	nabulenger
March	no	0	1	f	Namoropus	over	rural	Acute Diarrhoea	6					1	alamacar	loregae	nakapiripirit	nakaale
March	no	49	5	m	Alamacar	under	rural	amoebiasis	6					1	alamacar	loregae	nakapiripirit	nakaale
March	no	2	2	m	Alamacar	under	rural	Malaria	2					1	alamacar	loregae	nakapiripirit	nakaale
[truncated: 12,686 more rows]
