# Supplementary material for: Annual burden of disease in Nakaale, Karamoja: A descriptive, cross-sectional study
Source: PLOS Glob Public Health. 2022 Apr 26;2(4):e0000222. doi: 10.1371/journal.pgph.0000222 (PMC10021429; doi:10.1371/journal.pgph.0000222)
Supplement: S2 Data — (XLSX) [file pgph.0000222.s002.xlsx]

## Sheet: full data
Month of Dx	OPD Number	Age	Sex	Village	Diagnosis	Diagnosis 2	Diagnosis 3	Parish	SubCounty	District	Nearest Health Centre
January	OC	2	f	alamacar	Malaria			alamacar	loregae	nakapiripirit	nakaale
January	OC	0	m	nakasien	sepsis			nakaale	loregae	nakapiripirit	nakaale
January	OC	18	f	nakaale				nakaale	loregae	nakapiripirit	nakaale
January	OC	28	f	naturum				naturum	loregae	nakapiripirit	nabulenger
January	23	0	f	nasiyonoit	Giardiasis	Brucellosis		nasiyonoit	loregae	nakapiripirit	nakaale
January	43	3	f	nawalangor	Malaria	conjunctivitis	giardiasis	loregae	loregae	nakapiripirit	nabulenger
January	41	2	m	ajokokipi	Malaria	conjunctivitis		loregae	loregae	nakapiripirit	nabulenger
January	40	0	f	alamacar	pneumonia	conjunctivitis		alamacar	loregae	nakapiripirit	nakaale
January	44	3	f	kokuwam	Malaria	dermatitis	pneumonia	kokuwam	namalu	nakapiripirit	namalu
January	32	21	m	Nakaale	Malaria	Giardiasis		nakaale	loregae	nakapiripirit	nakaale
January	25	4	m	nakapiripirit	UTI	Malaria		nakapiripirit	nakapiripirit	nakapiripirit	nakapiripirit
January	10	0	f	lokatapan	eczema	pneumonia		lokatapan	namalu	nakapiripirit	namalu
January	37	3	m	naturum	Malaria	pneumonia		naturum	loregae	nakapiripirit	nabulenger
January	47	2	f	namalu	Malaria	RTI		namalu	namalu	nakapiripirit	namalu
January	57	2	f	nataparengan	Malaria	tinea corporis		nataparengan	nataparengan	nabilatuk	nabilatuk
January	52	8	m	kobeyon	amoebiasis			loreng	loregae	nakapiripirit	nabulenger
January	26	3	m	Nataparengan	Arthritis			nataparengan	nataparengan	nabilatuk	nabilatuk
January	2	19	m	nasiyonoit	brucellosis			nasiyonoit	loregae	nakapiripirit	nakaale
January	3	12	m	alamacar	brucellosis			alamacar	loregae	nakapiripirit	nakaale
January	19	20	m	lomorimor	brucellosis			lopedot	okudud	nakapiripirit	lomoruanyangae
January	33	19	m	alamacar	brucellosis			alamacar	loregae	nakapiripirit	nakaale
January	42	32	m	kokuwam	brucellosis			kokuwam	namalu	nakapiripirit	namalu
January	53	7	f	nabilatuk	brucellosis			nabilatuk	nabilatuk	nabilatuk	nabilatuk
January	58	23	m	naturum	brucellosis			naturum	loregae	nakapiripirit	nabulenger
January	1	60	f	nakaale	dental Caries			nakaale	loregae	nakapiripirit	nakaale
January	6	19	f	tokora	dental Caries			tokora	kakomongole	nakapiripirit	tokora
January	13	20	f	namalu	dental Caries			namalu	namalu	nakapiripirit	namalu
January	48	0	f	alamacar	dysentery			alamacar	loregae	nakapiripirit	nakaale
January	45	25	f	kokuwam	enteric fever			kokuwam	namalu	nakapiripirit	namalu
January	28	0	m	naturum	gastro enteritis			naturum	loregae	nakapiripirit	nabulenger
January	39	0	f	alamacar	gastro enteritis			alamacar	loregae	nakapiripirit	nakaale
January	54	0	f	namalu	gastro enteritis			namalu	namalu	nakapiripirit	namalu
January	17	2	f	Alamacar	Giardiasis			alamacar	loregae	nakapiripirit	nakaale
January	36	23	f	Loreng	Gingivitis			loreng	loregae	nakapiripirit	nabulenger
January	5	2	f	Naturum	Malaria			naturum	loregae	nakapiripirit	nabulenger
January	14	0	m	Namoropus	Malaria			alamacar	loregae	nakapiripirit	nakaale
January	16	30	m	nasiyonoit	Malaria			nasiyonoit	loregae	nakapiripirit	nakaale
January	18	3	f	Alamacar	Malaria			alamacar	loregae	nakapiripirit	nakaale
January	22	2	m	nasiyonoit	Malaria			nasiyonoit	loregae	nakapiripirit	nakaale
January	34	1	m	lomorimor	Malaria			lopedot	okudud	nakapiripirit	lomoruanyangae
January	51	1	f	kawolobu	Malaria			kokuwam	namalu	nakapiripirit	namalu
January	62	21	f	alamacar	Malaria			alamacar	loregae	nakapiripirit	nakaale
January	9	2	m	loregae	malaria (severe)			loregae	loregae	nakapiripirit	nabulenger
January	47	33	f	naturum	ms pain			naturum	loregae	nakapiripirit	nabulenger
January	24	40	m	nakapiripirit	Orchitis			nakapiripirit	nakapiripirit	nakapiripirit	nakapiripirit
January	12	3	f	Alamacar	Otitis Externa			alamacar	loregae	nakapiripirit	nakaale
January	59	28	f	alamacar	otitis media			alamacar	loregae	nakapiripirit	nakaale
January	7	0	f	Nawalangor	Pneumonia			loregae	loregae	nakapiripirit	nabulenger
January	11	22	m	Lokatapan	Pneumonia			lokatapan	namalu	nakapiripirit	namalu
January	27	0	m	naturum	pneumonia			naturum	loregae	nakapiripirit	nabulenger
January	29	8	f	naturum	pneumonia			naturum	loregae	nakapiripirit	nabulenger
January	38	0	m	nabulenger	pneumonia			loasam	loregae	nakapiripirit	nabulenger
January	50	40	f	lopedot	pneumonia			lopedot	okudud	nakapiripirit	amaler
January	55	22	f	Namalu	Pneumonia			namalu	namalu	nakapiripirit	namalu
January	61	0	m	alamacar	pneumonia			alamacar	loregae	nakapiripirit	nakaale
January	30	9	m	naturum	RTI			naturum	loregae	nakapiripirit	nabulenger
January	35	70	f	nawalangor	RTI			loregae	loregae	nakapiripirit	nabulenger
January	1	39	m	nakaale	Tonsilitis			nakaale	loregae	nakapiripirit	nakaale
January	20	48	m	Alamacar	tonsilitis			alamacar	loregae	nakapiripirit	nakaale
January	56	10	f	alamacar	trauma			alamacar	loregae	nakapiripirit	nakaale
January	60	35	f	Nakaale	UTI			nakaale	loregae	nakapiripirit	nakaale
January	21	20	f	nawalangor				loregae	loregae	nakapiripirit	nabulenger
January	92	30	m	nabilatuk	UTI	brucellosis		nabilatuk	nabilatuk	nabilatuk	nabilatuk
January	65	1	m	lokoreto	Malaria	conjunctivitis		lopedot	okudud	nakapiripirit	lomoruanyangae
January	75	0	f	nabulenger	pneumonia	conjunctivitis		loasam	loregae	nakapiripirit	nabulenger
January	68	44	f	nakuyon	Malaria	cough		lokatapan	namalu	nakapiripirit	namalu
January	90	17	f	namalu	Tonsilitis	enteric fever		namalu	namalu	nakapiripirit	namalu
January	82	1	f	alamacar	Malaria	mollascum		alamacar	loregae	nakapiripirit	nakaale
January	84	1	f	loasam	Malaria	pneumonia	stomatitis	loasam	loregae	nakapiripirit	nabulenger
January	66	2	f	naminit	Malaria	SAM		okwapon	kakomongole	nakapiripirit	tokora
January	100	35	m	akuyam	giardiasis	spleenamegally		akuyam	kakomongole	nakapiripirit	nakaale
January	80	8	m	kopetatum	Malaria	trauma		nakaale	loregae	nakapiripirit	nakaale
January	70	13	m	nakaale	abcess			nakaale	loregae	nakapiripirit	nakaale
January	91	0	m	nawalangor	acute diarrhoea			loregae	loregae	nakapiripirit	nabulenger
January	73	60	m	namalu	brucellosis			namalu	namalu	nakapiripirit	namalu
January	83	20	m	nasiyonoit	brucellosis			nasiyonoit	loregae	nakapiripirit	nakaale
January	94	44	f	kaiku	brucellosis			kaiku	namalu	nakapiripirit	amaler
January	98	25	f	nabulenger	cough			loasam	loregae	nakapiripirit	nabulenger
January	78	28	m	nataparengan	enteric fever			nataparengan	nataparengan	nabilatuk	nabilatuk
January	69	65	f	akuyam	gastro enteritis			akuyam	kakomongole	nakapiripirit	nakaale
January	71	51	m	nakiloro	gastro enteritis			lokatapan	namalu	nakapiripirit	namalu
January	76	0	f	apeichorait	gastro enteritis			akuyam	kakomongole	nakapiripirit	nakaale
January	74	1	m	nawalangor	giardiasis			loregae	loregae	nakapiripirit	nabulenger
January	95	60	f	nakurobuin	giardiasis			moruanyamion	natirae	nabilatuk	natirae
January	63	12	m	namalu	Malaria			namalu	namalu	nakapiripirit	namalu
January	72	0	m	alamacar	Malaria			alamacar	loregae	nakapiripirit	nakaale
January	88	2	f	akwakori	Malaria			kobeyon	loreng	nakapiripirit	nabulenger
January	89	1	f	akuyam	Malaria			akuyam	kakomongole	nakapiripirit	nakaale
January	96	35	m	nachele	Malaria			lolachat	lolachat	nabilatuk	lolachat
January	100	20	m	alamacar	Malaria			alamacar	loregae	nakapiripirit	nakaale
January	64	18	m	naturum	ms pain			naturum	loregae	nakapiripirit	nabulenger
January	81	28	f	sakale	ms Pain			sakale	nabilatuk	nabilatuk	nayonaiangkalio
January	104	34	m	chepusikenya	ms Pain					kween	0
January	97	0	m	sakale	oral Candida			sakale	nabilatuk	nabilatuk	nayonaiangkalio
January	74	1	m	nawalangor	Oral thrush			loregae	loregae	nakapiripirit	nabulenger
January	78	3	f	akuyam	pneumonia			akuyam	kakomongole	nakapiripirit	nakaale
January	79	1	m	alamacar	pneumonia			alamacar	loregae	nakapiripirit	nakaale
January	85	3	f	akuyam	pneumonia			akuyam	kakomongole	nakapiripirit	nakaale
January	87	0	m	nasiyonoit	pneumonia			nasiyonoit	loregae	nakapiripirit	nakaale
January	93	0	m	Namoropus	pneumonia			alamacar	loregae	nakapiripirit	nakaale
January	102	0	f	aoyareng	pneumonia			loreng	loregae	nakapiripirit	nabulenger
January	103	0	f	arecek	pneumonia			loasam	loregae	nakapiripirit	nakaale
January	77	49	m	nakasien	RTI			nakaale	loregae	nakapiripirit	nakaale
January	67	19	f	nabulenger	UTI			loasam	loregae	nakapiripirit	nabulenger
January	86	45	f	Okutot	vaginal candidiasis			moruanyamion	natirae	nabilatuk	natirae
January	137	22	m	naturukan				nakaale	loregae	nakapiripirit	nakaale
January	146	25	f	acelel				tokora	kakomongole	nakapiripirit	tokora
January	OC	54	f	nakaale				nakaale	loregae	nakapiripirit	nakaale
January	127	40	f	Atari	UTI	Aandidiasis				atari	0
January	112	29	f	namalu	epistaxis	amoebiasis		namalu	namalu	nakapiripirit	namalu
January	148	6	m	naturum	Malaria	amoebiasis		naturum	loregae	nakapiripirit	nabulenger
January	163	7	m	alamacar		amoebiasis		alamacar	loregae	nakapiripirit	nakaale
January	105	30	m	alamacar	enteric fever	animal bite		alamacar	loregae	nakapiripirit	nakaale
January	153	59	m	nakapiripirit	hypertension	diabetes		nakapiripirit	nakapiripirit	nakapiripirit	nakapiripirit
January	142	0	m	kanangakinoi	pneumonia	gastro enteritis		moruanyamion	natirae	nabilatuk	natirae
January	138	4	m	Kanangakinoi	Malaria	Giardiasis	Amoebiasis	moruanyamion	natirae	nabilatuk	natirae				giardiasis
January	108	20	f	nabulenger	Malaria	giardiasis		loasam	loregae	nakapiripirit	nabulenger
January	119	2	m	Alamacar	Tinea Capitis	Otitis Media		alamacar	loregae	nakapiripirit	nakaale
January	110	1	f	namalu	Malaria	pneumonia		namalu	namalu	nakapiripirit	namalu
January	164	0	m	napayan	Malaria	pneumonia		lokaala	nabilatuk	nabilatuk	nabilatuk
January	125	27	m	alamacar	gastro enteritis	scar pain		alamacar	loregae	nakapiripirit	nakaale
January	158	38	f	alamacar	pneumonia	TB		alamacar	loregae	nakapiripirit	nakaale
January	156	27	m	aoyareng	dermatitis	UTI		loreng	loregae	nakapiripirit	nabulenger
January	107	40	f	kaiku	Malaria	vaginal candidiasis		kaiku	namalu	nakapiripirit	amaler
January	154	29	f	nakapiripirit	abcess			nakapiripirit	nakapiripirit	nakapiripirit	nakapiripirit
January	139	0	m	Alamacar	Acute Diarrhoea			alamacar	loregae	nakapiripirit	nakaale
January	149	11	f	naturum	amoebiasis			naturum	loregae	nakapiripirit	nabulenger
January	151	25	f	alamacar	amoebiasis			alamacar	loregae	nakapiripirit	nakaale
January	150	47	f	alamacar	arthritis			alamacar	loregae	nakapiripirit	nakaale
January	133	20	m	kobeyon	brucellosis			loreng	loregae	nakapiripirit	nabulenger
January	141	24	f	loregae	brucellosis			loregae	loregae	nakapiripirit	nabulenger
January	155	17	f	naturum	brucellosis			naturum	loregae	nakapiripirit	nabulenger
January	160	85	f	kokuwam	brucellosis			kokuwam	namalu	nakapiripirit	namalu
January	162	28	f	loasam	brucellosis			loasam	loregae	nakapiripirit	nabulenger
January	106	0	f	napongae	dehydration			kosike	nabilatuk	nabilatuk	nayonaiangkalio
January	109	2	m	Kaiku	Enteric fever			kaiku	namalu	nakapiripirit	amaler
January	136	30	m	Lolachat	Enteric fever			lolachat	lolachat	nabilatuk	lolachat
January	147	20	m	nasiyonoit	enteric fever			nasiyonoit	loregae	nakapiripirit	nakaale
January	161	40	f	naturukan	enteric fever			nakaale	loregae	nakapiripirit	nakaale
January	116	0	f	tokora	gastro enteritis			tokora	kakomongole	nakapiripirit	tokora
January	131	20	f	Naturum	gastro enteritis			naturum	loregae	nakapiripirit	nabulenger
January	144	0	f	alamacar	gastro enteritis			alamacar	loregae	nakapiripirit	nakaale
January	128	59	m	Atari	Giardiasis					atari	0
January	134	30	f	Kobeyon	Giardiasis			loreng	loregae	nakapiripirit	nabulenger
January	140	7	m	Nakaale	Giardiasis			nakaale	loregae	nakapiripirit	nakaale
January	111	54	f	nakasien	herpes simplex lips			nakaale	loregae	nakapiripirit	nakaale
January	OC	30	m	nakaale	hypoglycaemia			nakaale	loregae	nakapiripirit	nakaale
January	114	17	m	alamacar	Malaria			alamacar	loregae	nakapiripirit	nakaale
January	118	20	f	Nakapiripirit	Malaria			nakapiripirit	nakapiripirit	nakapiripirit	nakapiripirit
January	120	31	f	Naturum	Malaria			naturum	loregae	nakapiripirit	nabulenger
January	123	4	f	Nakapiripirit	Malaria			nakapiripirit	nakapiripirit	nakapiripirit	nakapiripirit
January	124	0	f	Atari	Malaria					atari	0
January	130	0	f	Naturum	Malaria			naturum	loregae	nakapiripirit	nabulenger
January	156	28	f	kaiku	Malaria			kaiku	namalu	nakapiripirit	amaler
January	OC	1	m	nakaale	Malaria			nakaale	loregae	nakapiripirit	nakaale
January	165	9	m	sakale	ms pain			sakale	nabilatuk	nabilatuk	nayonaiangkalio
January	145	50	f	nabukut	otitis media			loreng	loregae	nakapiripirit	nabulenger
January	126	1	m	namalu	pneumonia			namalu	namalu	nakapiripirit	namalu
January	132	1	m	lomorunyangae	pneumonia			lokatapan	namalu	nakapiripirit	lomoruanyangae
January	159	1	m	alamacar	pneumonia			alamacar	loregae	nakapiripirit	nakaale
January	152	25	f	Alamacar	RTI			alamacar	loregae	nakapiripirit	nakaale
January	113	2	m	alamacar	sinusitis			alamacar	loregae	nakapiripirit	nakaale
January	115	8	m	akuyam	trauma			akuyam	kakomongole	nakapiripirit	nakaale
January	117	37	f	lomorimor	trauma			lopedot	okudud	nakapiripirit	lomoruanyangae
January	OC	23	m	nakaale	trauma			nakaale	loregae	nakapiripirit	nakaale
January	129	30	m	Loasam	UTI			loasam	loregae	nakapiripirit	nabulenger
January	135	15	m	Nakuluny	UTI			lopedot	okudud	nakapiripirit	lomoruanyangae
January	143	56	m	nasiyonoit	UTI			nasiyonoit	loregae	nakapiripirit	nakaale
January	121	0	f	Naturum	vaginal candidiasis			naturum	loregae	nakapiripirit	nabulenger
January	122	9	f	Naturum	vaginal candidiasis			naturum	loregae	nakapiripirit	nabulenger
January	OC	7	m	nakapiripirit	Malaria	animal bite		nakapiripirit	nakapiripirit	nakapiripirit	nakapiripirit
January	OC	20	f	nakaale	UTI			nakaale	loregae	nakapiripirit	nakaale
January	179	25	f	losimit	brucellosis	amoebiasis		kosike	nabilatuk	nabilatuk	nayonaiangkalio
January	243	28	f	Namalu	Brucellosis	Amoebiasis		namalu	namalu	nakapiripirit	namalu
January	186	49	f	Namoropus	Malaria	amoebiasis		alamacar	loregae	nakapiripirit	nakaale
January	198	9	f	Nakapiripirit	Malaria	Amoebiasis		nakapiripirit	nakapiripirit	nakapiripirit	nakapiripirit
January	220	25	m	naminit	ms pain	brucellosis		okwapon	kakomongole	nakapiripirit	tokora
January	206	0	f	kawolobu	pneumonia	conjunctivitis		kokuwam	namalu	nakapiripirit	namalu
January	216	0	m	akwakori	pneumonia	conjunctivitis		kobeyon	loreng	nakapiripirit	nabulenger
January	204	1	m	nabulenger	Malaria	gastro enteritis		loasam	loregae	nakapiripirit	nabulenger
January	244	1	f	akuyam	amoebiasis	giardiasis		akuyam	kakomongole	nakapiripirit	nakaale
January	183	6	f	Alamacar	Malaria	Giardiasis		alamacar	loregae	nakapiripirit	nakaale
January	236	3	f	akuyam	Malaria	impetigo		akuyam	kakomongole	nakapiripirit	nakaale
January	221		m	namalu	Malaria	pneumonia		namalu	namalu	nakapiripirit	namalu
January	211	3	m	loleliyarengan	conjunctivitis	trachoma		kokuwam	namalu	nakapiripirit	namalu
January	212	3	f	akuyam	abcess			akuyam	kakomongole	nakapiripirit	nakaale
January	168	78	m	moruita	amoebiasis			moruita	moruita	nakapiripirit	moruita
January	188	16	f	naturum	amoebiasis			naturum	loregae	nakapiripirit	nabulenger
January	193	19	f	nakuyon	amoebiasis			lokatapan	namalu	nakapiripirit	namalu
January	223	40	f	akwakori	amoebiasis			kobeyon	loreng	nakapiripirit	nabulenger
January	177	0	f	nabulenger	bacterial infection			loasam	loregae	nakapiripirit	nabulenger
January	172	65	f	lorengedwat	brucellosis			loreng	loregae	nakapiripirit	nabulenger
January	174	32	f	Lobooloin	Brucellosis			loreng	loregae	nakapiripirit	nabulenger
January	195	45	m	lokitelaalokwa	Brucellosis			lopedot	okudud	nakapiripirit	amaler
January	219	34	m	kobeyon	brucellosis			loreng	loregae	nakapiripirit	nabulenger
January	225	29	f	nakaale	brucellosis			nakaale	loregae	nakapiripirit	nakaale
January	226	28	f	kaiku	brucellosis			kaiku	namalu	nakapiripirit	amaler
January	237	45	f	tokora	brucellosis			tokora	kakomongole	nakapiripirit	tokora
January	205	70	f	nakaale	conjunctivitis			nakaale	loregae	nakapiripirit	nakaale
January	215	1	f	Nakaale	Conjunctivitis			nakaale	loregae	nakapiripirit	nakaale
January	214	59	m	alamacar	cough			alamacar	loregae	nakapiripirit	nakaale
January	185	28	m	Alamacar	Dysentery			alamacar	loregae	nakapiripirit	nakaale
January	241	42	f	lomorunyangae	endocarditis			lokatapan	namalu	nakapiripirit	lomoruanyangae
January	238	24	f	tokora	enteric fever			tokora	kakomongole	nakapiripirit	tokora
January	171	30	f	Mwanakolong	gastro enteritis			lokatapan	namalu	nakapiripirit	namalu
January	233	36	m	kaiku	gastro enteritis			kaiku	namalu	nakapiripirit	amaler
January	242	35	f	nakaale	gastro enteritis			nakaale	loregae	nakapiripirit	nakaale
January	182	48	m	alamacar	giardiasis			alamacar	loregae	nakapiripirit	nakaale
January	217	69	m	Akwakori	Giardiasis			kobeyon	loreng	nakapiripirit	nabulenger
January	232	6	f	kobeyon	giardiasis			loreng	loregae	nakapiripirit	nabulenger
January	173	0	m	nataparengan	Malaria			nataparengan	nataparengan	nabilatuk	nabilatuk
January	207	20	f	nabukut	Malaria			loreng	loregae	nakapiripirit	nabulenger
January	209	1	f	alamacar	Malaria			alamacar	loregae	nakapiripirit	nakaale
January	231	4	m	alamacar	Malaria			alamacar	loregae	nakapiripirit	nakaale
January	245	3	f	alamacar	Malaria			alamacar	loregae	nakapiripirit	nakaale
January	210	2	m	Lomorimor	Malaria (Severe)			lopedot	okudud	nakapiripirit	lomoruanyangae
January	227	3	m	naturum	malaria (severe)			naturum	loregae	nakapiripirit	nabulenger
January	170	17	m	naturum	ms pain			naturum	loregae	nakapiripirit	nabulenger
January	175	23	f	nabulenger	ms pain			loasam	loregae	nakapiripirit	nabulenger
January	190	31	f	Chiwat	ms pain			loasam	loregae	nakapiripirit	nabulenger
January	203	40	m	Lopedot	MS Pain			lopedot	okudud	nakapiripirit	amaler
January	218	19	m	kanangakinoi	ms Pain			moruanyamion	natirae	nabilatuk	natirae
January	224	40	f	Arecek	ms Pain			loasam	loregae	nakapiripirit	nakaale
January	239	70	f	Tokora	MS Pain			tokora	kakomongole	nakapiripirit	tokora
January	240	30	f	Naturum	MS Pain			naturum	loregae	nakapiripirit	nabulenger
January	177	2	f	naturum	pneumonia			naturum	loregae	nakapiripirit	nabulenger
January	192	0	m	Chiwat	pneumonia			loasam	loregae	nakapiripirit	nabulenger
January	199	0	m	Loolung	Pneumonia			loasam	loregae	nakapiripirit	nabulenger
January	200	0	m	Nakaale	Pneumonia			nakaale	loregae	nakapiripirit	nakaale
January	201	0	m	kokuwam	Pneumonia			kokuwam	namalu	nakapiripirit	namalu
January	213	0	f	alamacar	pneumonia			alamacar	loregae	nakapiripirit	nakaale
January	222	0	f	namalu	pneumonia			namalu	namalu	nakapiripirit	namalu
January	234	0	m	alamacar	pneumonia			alamacar	loregae	nakapiripirit	nakaale
January	235	18	f	nakaale	pneumonia			nakaale	loregae	nakapiripirit	nakaale
January	202	19	m	Okudud	RTI			okudud	okudud	nakapiripirit	amaler
January	208	30	m	Arecek	RTI			loasam	loregae	nakapiripirit	nakaale
January	180	20	f	komojoj	STI			lokatapan	namalu	nakapiripirit	namalu
January	184	25	f	lomuchurus	Tooth pain			loasam	loregae	nakapiripirit	nabulenger
January	169	12	m	moruita	trauma			moruita	moruita	nakapiripirit	moruita
January	187	65	f	Nakuluny	trauma			lopedot	okudud	nakapiripirit	lomoruanyangae
January	173	27	f	Losimit	UTI			kosike	nabilatuk	nabilatuk	nayonaiangkalio
January	181	19	m	Alamacar	UTI			alamacar	loregae	nakapiripirit	nakaale
January	189	32	m	Naturum	UTI			naturum	loregae	nakapiripirit	nabulenger
January	194	30	f	Kanangakinoi	UTI			moruanyamion	natirae	nabilatuk	natirae
January	228	26	f	nasiyonoit	UTI			nasiyonoit	loregae	nakapiripirit	nakaale
January	191	45	m	Namoropus	Worms			alamacar	loregae	nakapiripirit	nakaale
January	190	31	f	Chiwat				loasam	loregae	nakapiripirit	nabulenger
January	196	21	m	apeitolim						napak	0
January		25	m	nakaale				nakaale	loregae	nakapiripirit	nakaale
January	291	1	m	lomorimor	Malaria	anaemia		lopedot	okudud	nakapiripirit	lomoruanyangae
January	259	0	f	lokitela	cough	conjunctivitis		lotaruku	lolachat	nabilatuk	lolachat
January	285	0	f	kobeyon	Malaria	gastro enteritis		loreng	loregae	nakapiripirit	nabulenger
January	308	0	m	loreng	otitis media	gastro enteritis		loreng	loregae	nakapiripirit	nabulenger
January	289	60	f	lomunyen	amoebiasis	giardiasis		loreng	loregae	nakapiripirit	nabulenger
January	268	40	m	Atari	Malaria	Giardiasis	UTI			atari	0
January	274	4	m	naturum	Malaria	giardiasis		naturum	loregae	nakapiripirit	nabulenger
January	252	0	f	nachele	Malaria	pneumonia	conjunctivitis	lolachat	lolachat	nabilatuk	lolachat
January	247	0	m	lomorunyangae	Malaria	pneumonia	gastro enteritis	lokatapan	namalu	nakapiripirit	lomoruanyangae
January	264	0	m	nasiyonoit	Malaria	pneumonia		nasiyonoit	loregae	nakapiripirit	nakaale
January	315	0	f	Aoyareng	Malaria	Pneumonia		loreng	loregae	nakapiripirit	nabulenger
January	294	20	m	nasiyonoit	bronchitis	TB		nasiyonoit	loregae	nakapiripirit	nakaale
January	290	50	f	Namoropus	amoebiasis	trauma		alamacar	loregae	nakapiripirit	nakaale
January	303	60	f	nakaale	abcess			nakaale	loregae	nakapiripirit	nakaale
January	303	60	f	nakaale	abcess			nakaale	loregae	nakapiripirit	nakaale
January	248	60	m	nalaanye	brucellosis			kokuwam	namalu	nakapiripirit	namalu
January	251	33	m	nasingoro	brucellosis			okwapon	kakomongole	nakapiripirit	tokora
January	256	30	m	alamacar	brucellosis			alamacar	loregae	nakapiripirit	nakaale
January	282	12	m	okwapon	brucellosis			okwapon	kakomongole	nakapiripirit	tokora
January	293	50	f	namalu	brucellosis			namalu	namalu	nakapiripirit	namalu
January	313	45	f	Kanangakinoi	Brucellosis			moruanyamion	natirae	nabilatuk	natirae
January	317	30	m	nabilatuk	brucellosis			nabilatuk	nabilatuk	nabilatuk	nabilatuk
January	309	8	m	losimit	cough			kosike	nabilatuk	nabilatuk	nayonaiangkalio
January	250	1	f	Kaiku	Dental Caries			kaiku	namalu	nakapiripirit	amaler
January	310				diabetes
January	269	20	m	naliakat	Dysentery			okwapon	kakomongole	nakapiripirit	tokora
January	300	15	f	nabulenger	dysentery			loasam	loregae	nakapiripirit	nabulenger
January	246	56	m	chepusikenya	gastro enteritis					kween	0
January	267	6	f	nasiyonoit	gastro enteritis			nasiyonoit	loregae	nakapiripirit	nakaale
January	271	0	m	nakudep	gastro enteritis			kosike	nabilatuk	nabilatuk	nayonaiangkalio
January	273	1	f	naturum	gastro enteritis			naturum	loregae	nakapiripirit	nabulenger
January	249	50	m	napongae	giardiasis			kosike	nabilatuk	nabilatuk	nayonaiangkalio
January	258	30	f	nakobekobe	giardiasis			lokaala	nabilatuk	nabilatuk	nayonaiangkalio
January	331	60	f	nabilatuk	giardiasis			nabilatuk	nabilatuk	nabilatuk	nabilatuk
January	264	1	f	akuyam	Malaria			akuyam	kakomongole	nakapiripirit	nakaale
January	272	9	m	naturum	Malaria			naturum	loregae	nakapiripirit	nabulenger
January	291	0	f	nakiloro	Malaria			lokatapan	namalu	nakapiripirit	namalu
January	311	34	m	Kanangakinoi	Malaria			moruanyamion	natirae	nabilatuk	natirae
January	316	0	m	sakale	Malaria			sakale	nabilatuk	nabilatuk	nayonaiangkalio
January	332	0	f	kopetatum	Malaria			nakaale	loregae	nakapiripirit	nakaale
January	346	2	m	alamacar	Malaria			alamacar	loregae	nakapiripirit	nakaale
January	254	3	m	Naturum	Malaria (Severe)			naturum	loregae	nakapiripirit	nabulenger
January	296	71	m	Nakaale	Malaria (Severe)			nakaale	loregae	nakapiripirit	nakaale
January	280	26	m	kakomongole	ms pain			kokomongole	kakomongole	nakapiripirit	tokora
January	312	29	f	Kanangakinoi	MS Pain			moruanyamion	natirae	nabilatuk	natirae
January	278	0	m	nabulenger	phimosis			loasam	loregae	nakapiripirit	nabulenger
January	257	53	f	Naturum	Pneumonia			naturum	loregae	nakapiripirit	nabulenger
January	302	0	m	nakasien	pneumonia			nakaale	loregae	nakapiripirit	nakaale
January	314	0	m	Kanangakinoi	Pneumonia			moruanyamion	natirae	nabilatuk	natirae
January	336	0	m	naturum	pneumonia			naturum	loregae	nakapiripirit	nabulenger
January	270	2	f	Nabilatuk	RTI			nabilatuk	nabilatuk	nabilatuk	nabilatuk
January	297	6	m	Acegertolim	RTI			cucu	nabilatuk	nabilatuk	nabilatuk mission
January	304	5	m	nakurobuin	Tinea Capitis			moruanyamion	natirae	nabilatuk	natirae
January	276	20	f	alamacar	UTI			alamacar	loregae	nakapiripirit	nakaale
January	295	20	m	Atari	UTI					atari	0
January	307	22	f	Nawalangor	UTI			loregae	loregae	nakapiripirit	nabulenger
January	343	29	f	alamacar	UTI			alamacar	loregae	nakapiripirit	nakaale
January	267	3	f	nasiyonoit				nasiyonoit	loregae	nakapiripirit	nakaale
January	303	60	f	nakaale				nakaale	loregae	nakapiripirit	nakaale
January	307	22	f	nabulenger				loasam	loregae	nakapiripirit	nabulenger
January	247	1	m	loasam	Malaria	amoebiasis	giardiasis	loasam	loregae	nakapiripirit	nabulenger
January	341	1	f	nasiyonoit	Malaria	amoebiasis		nasiyonoit	loregae	nakapiripirit	nakaale
January	322	5	m	tokora	UTI	nephrotic syndrome		tokora	kakomongole	nakapiripirit	tokora
January	334	0	f	Nakoriete	Malaria	Pneumonia		nasiyonoit	loregae	nakapiripirit	nakaale
January	324	2	m	lomorimor	Malaria	tinea capitis		lopedot	okudud	nakapiripirit	lomoruanyangae
January	323	2	f	ajokokipi	RTI	ulcers		loregae	loregae	nakapiripirit	nabulenger
January	349	26	f	naturum	enteric fever	UTI	dysmenorrhoea	naturum	loregae	nakapiripirit	nabulenger
January	342	20	f	namalu	vaginal candidiasis	UTI		namalu	namalu	nakapiripirit	namalu
January	338	0	m	naturum	abcess			naturum	loregae	nakapiripirit	nabulenger
January	320	22	f	Nakasien	Amoebiasis			nakaale	loregae	nakapiripirit	nakaale
January	326	60	m	napongae	brucellosis			kosike	nabilatuk	nabilatuk	nayonaiangkalio
January	327	40	m	namerisiya	brucellosis			kokuwam	namalu	nakapiripirit	namalu
January	335	9	m	alamacar	brucellosis			alamacar	loregae	nakapiripirit	nakaale
January	325	7	f	Nakaale	cough			nakaale	loregae	nakapiripirit	nakaale
January	340	21	m	nakaale	cough			nakaale	loregae	nakapiripirit	nakaale
January	329	30	m	Lolachat	Enteric fever			lolachat	lolachat	nabilatuk	lolachat
January	348	0	m	nabulenger	enteric fever			loasam	loregae	nakapiripirit	nabulenger
January	318	35	f	Namalu	gastro enteritis			namalu	namalu	nakapiripirit	namalu
January	321	25	f	nabilatuk	hormonal imbalance			nabilatuk	nabilatuk	nabilatuk	nabilatuk
January	328	3	f	alamacar	Malaria			alamacar	loregae	nakapiripirit	nakaale
January	330	0	f	nasiyonoit	Malaria			nasiyonoit	loregae	nakapiripirit	nakaale
January	351	1	f	nasiyonoit	Malaria			nasiyonoit	loregae	nakapiripirit	nakaale
January	319	20	f	lokatapan	pneumonia			lokatapan	namalu	nakapiripirit	namalu
January	337	8	f	Naturum	Pneumonia			naturum	loregae	nakapiripirit	nabulenger
January	339	0	f	naturum	pneumonia			naturum	loregae	nakapiripirit	nabulenger
January	343	0	f	Namoropus	Pneumonia			alamacar	loregae	nakapiripirit	nakaale
January	350	50	m	loregae	TB			loregae	loregae	nakapiripirit	nabulenger
January	333	27	f	narukeny	Trauma			okwapon	kakomongole	nakapiripirit	tokora
January	344	35	f	naturum	UTI			naturum	loregae	nakapiripirit	nabulenger
January	359	12	f	nakobekobe	Malaria	brucellosis		lokaala	nabilatuk	nabilatuk	nayonaiangkalio
January	394	0	f	loasam	pneumonia	conjunctivitis		loasam	loregae	nakapiripirit	nabulenger
January	370	0	m	lokatapan	Malaria	gastro enteritis		lokatapan	namalu	nakapiripirit	namalu
January	372	65	f	Nakaale	Malaria	gastro enteritis		nakaale	loregae	nakapiripirit	nakaale
January	162	28	f	loasam	amoebiasis	giardiasis		loasam	loregae	nakapiripirit	nabulenger
January	388	1	m	lomorimor	Malaria	giardiasis		lopedot	okudud	nakapiripirit	lomoruanyangae
January	401	2	f	naturum	Malaria	giardiasis		naturum	loregae	nakapiripirit	nabulenger
January	354	8	m	lotede	animal bite	Malaria		cucu	nabilatuk	nabilatuk	nabilatuk mission
January	360	12	m	nakuri	pneumonia	Malaria		nakuri	lolachat	nabilatuk	lolachat
January	365	0	m	nasiyonoit	pneumonia	Malaria		nasiyonoit	loregae	nakapiripirit	nakaale
January	367	0	m	Nakaale	Malaria	Oral candida		nakaale	loregae	nakapiripirit	nakaale
January	385	25	f	alamacar	lymphadenitis	TB		alamacar	loregae	nakapiripirit	nakaale
January	389	2	f	nawalangor	Malaria	vaginal candidiasis		loregae	loregae	nakapiripirit	nabulenger
January	357	34	m	akuyam	amoebiasis			akuyam	kakomongole	nakapiripirit	nakaale
January	375	20	f	loasam	amoebiasis			loasam	loregae	nakapiripirit	nabulenger
January	396	35	f	Nakobekobe	Amoebiasis			lokaala	nabilatuk	nabilatuk	nayonaiangkalio
January	379	82	f	Nabilatuk	Arthritis			nabilatuk	nabilatuk	nabilatuk	nabilatuk
January	382	35	m	Tokora	Arthritis			tokora	kakomongole	nakapiripirit	tokora
January	353	16	f	napongae	brucellosis			kosike	nabilatuk	nabilatuk	nayonaiangkalio
January	361	47	f	Alibamun	brucellosis			tokora	kakomongole	nakapiripirit	tokora
January	368	25	m	naminit	brucellosis			okwapon	kakomongole	nakapiripirit	tokora
January	377	12	m	Okutot	brucellosis			moruanyamion	natirae	nabilatuk	natirae
January	352	4	f	nakaale	cough			nakaale	loregae	nakapiripirit	nakaale
January	363	35	m	alamacar	cough			alamacar	loregae	nakapiripirit	nakaale
January	383	2	m	kobeyon	cough			loreng	loregae	nakapiripirit	nabulenger
January	392	1	f	nayoroit	cough			loasam	loregae	nakapiripirit	nabulenger
January	376	20	f	Okutot	endocarditis			moruanyamion	natirae	nabilatuk	natirae
January	386	0	f	Apeded	gastro enteritis			kokuwam	namalu	nakapiripirit	namalu
January	398	0	m	naturum	gastro enteritis			naturum	loregae	nakapiripirit	nabulenger
January	403	0	f	Nakaale	gastro enteritis			nakaale	loregae	nakapiripirit	nakaale
January	405	0	f	nasiyonoit	gastro enteritis			nasiyonoit	loregae	nakapiripirit	nakaale
January	358	50	m	akuyam	Giardiasis			akuyam	kakomongole	nakapiripirit	nakaale
January	384	0	f	kobeyon	Malaria			loreng	loregae	nakapiripirit	nabulenger
January	395	5	f	akuyam	Malaria			akuyam	kakomongole	nakapiripirit	nakaale
January	397	1	m	naturum	Malaria			naturum	loregae	nakapiripirit	nabulenger
January	402	1	m	Lokaala	Malaria			lokaala	nabilatuk	nabilatuk	nabilatuk
January	364	3	f	alamacar	Malaria (severe)			alamacar	loregae	nakapiripirit	nakaale
January	369	0	f	naturum	malaria (severe)			naturum	loregae	nakapiripirit	nabulenger
January	410	15	f	alamacar	migraine			alamacar	loregae	nakapiripirit	nakaale
January	362	13	f	nakaale	ms pain			nakaale	loregae	nakapiripirit	nakaale
January	373	0	f	nasiyonoit	oral Candida			nasiyonoit	loregae	nakapiripirit	nakaale
January	371	1	f	Alamacar	Pneumonia			alamacar	loregae	nakapiripirit	nakaale
January	374	0	m	lomuchurus	pneumonia			loasam	loregae	nakapiripirit	nabulenger
January	381	0	f	Arecek	Pneumonia			loasam	loregae	nakapiripirit	nakaale
January	387	0	m	Aoyareng	Pneumonia			loreng	loregae	nakapiripirit	nabulenger
January	399	0	f	kokuwam	pneumonia			kokuwam	namalu	nakapiripirit	namalu
January	400	12	m	kopetatum	pneumonia			nakaale	loregae	nakapiripirit	nakaale
January	404	0	f	naturum	pneumonia			naturum	loregae	nakapiripirit	nabulenger
January	355	35	f	lokatapan	Tooth pain			lokatapan	namalu	nakapiripirit	namalu
January	391	8	m	alamacar	Tooth pain			alamacar	loregae	nakapiripirit	nakaale
January	390	50	f	moruanyamion	trauma			moruanyamion	natirae	nabilatuk	natirae
January	356	17	m	alamacar	UTI			alamacar	loregae	nakapiripirit	nakaale
January	378	23	f	alamacar	UTI			alamacar	loregae	nakapiripirit	nakaale
January	393	28	f	nayoroit	UTI			loasam	loregae	nakapiripirit	nabulenger
January	381	72	m	namalu				namalu	namalu	nakapiripirit	namalu
January	421	40	m	Lopedot	Brucellosis	Amoebiasis		lopedot	okudud	nakapiripirit	amaler
January	413	6	f	Naturum	Malaria	Amoebiasis		naturum	loregae	nakapiripirit	nabulenger
January	455	9	f	alamacar	Malaria	amoebiasis		alamacar	loregae	nakapiripirit	nakaale
January	429	4	f	Nakoriete	Malaria (Severe)	Anaemia		nasiyonoit	loregae	nakapiripirit	nakaale
January	412	26	m	alamacar	UTI	brucellosis		alamacar	loregae	nakapiripirit	nakaale
January	445	0	m	nasiyonoit	cough	conjunctivitis		nasiyonoit	loregae	nakapiripirit	nakaale
January	460	1	f	akuyam	Malaria	conjunctivitis		akuyam	kakomongole	nakapiripirit	nakaale
January	432	0	m	Losimit	Pneumonia	conjunctivitis		kosike	nabilatuk	nabilatuk	nayonaiangkalio
January	440	20	f	kobeyon	Tonsilitis	dermatitis		loreng	loregae	nakapiripirit	nabulenger
January	456	3	m	nakaale	Malaria	giardiasis		nakaale	loregae	nakapiripirit	nakaale
January	428	4	m	nayoroit	amoebiasis	lymphadenitis		loasam	loregae	nakapiripirit	nabulenger
January	450	3	m	Kaiku	Amoebiasis	MAM	Pneumonia	kaiku	namalu	nakapiripirit	amaler
January	453	0	f	nasiyonoit	cough	Pneumonia	conjunctivitis	nasiyonoit	loregae	nakapiripirit	nakaale
January	418	1	m	Alamacar	Malaria	Pneumonia		alamacar	loregae	nakapiripirit	nakaale
January	464	0	f	Alamacar	Malaria	Pneumonia		alamacar	loregae	nakapiripirit	nakaale
January	452	0	f	nasiyonoit	Acute Diarrhoea			nasiyonoit	loregae	nakapiripirit	nakaale
January	422	2	f	Nakaale	Amoebiasis			nakaale	loregae	nakapiripirit	nakaale
January	426	25	f	nayoroit	amoebiasis			loasam	loregae	nakapiripirit	nabulenger
January	449	9	m	naturum	amoebiasis			naturum	loregae	nakapiripirit	nabulenger
January	415	37	f	nabilatuk	brucellosis			nabilatuk	nabilatuk	nabilatuk	nabilatuk
January	416	5	m	Nabilatuk	Brucellosis			nabilatuk	nabilatuk	nabilatuk	nabilatuk
January	425	25	f	apeichorait	brucellosis			akuyam	kakomongole	nakapiripirit	nakaale
January	430	50	m	Nataparengan	Brucellosis			nataparengan	nataparengan	nabilatuk	nabilatuk
January	431		f	akuyam	brucellosis			akuyam	kakomongole	nakapiripirit	nakaale
January	433	35	m	Losimit	Brucellosis			kosike	nabilatuk	nabilatuk	nayonaiangkalio
January	451	46	f	tokora	brucellosis			tokora	kakomongole	nakapiripirit	tokora
January	457	46	m	naturum	brucellosis			naturum	loregae	nakapiripirit	nabulenger
January	436	0	f	nakuri	cough			nakuri	lolachat	nabilatuk	lolachat
January	447	1	f	alamacar	cough			alamacar	loregae	nakapiripirit	nakaale
January	445		m	lopedot	dermatitis			lopedot	okudud	nakapiripirit	amaler
January	441	25	f	nasiyonoit	endocarditis			nasiyonoit	loregae	nakapiripirit	nakaale
January	488	23	m	akuyam	enteric fever			akuyam	kakomongole	nakapiripirit	nakaale
January	417	8	m	kaiku	hypertension			kaiku	namalu	nakapiripirit	amaler
January	444	3	f	akuyam	lymphadenitis			akuyam	kakomongole	nakapiripirit	nakaale
January	434	4	m	Alamacar	Malaria			alamacar	loregae	nakapiripirit	nakaale
January	438	13	f	Nakiloro	Malaria			lokatapan	namalu	nakapiripirit	namalu
January	459	8	m	alamacar	Malaria			alamacar	loregae	nakapiripirit	nakaale
January	462	1	m	kanangakinoi	Malaria			moruanyamion	natirae	nabilatuk	natirae
January	419	1	m	alamacar	malaria (severe)			alamacar	loregae	nakapiripirit	nakaale
January	414	6	f	lolachat	ms pain			lolachat	lolachat	nabilatuk	lolachat
January	446	28	f	alamacar	ms pain			alamacar	loregae	nakapiripirit	nakaale
January	409	0	m	Namoropus	pneumonia			alamacar	loregae	nakapiripirit	nakaale
January	437	35	f	nabilatuk	pneumonia			nabilatuk	nabilatuk	nabilatuk	nabilatuk
January	454	2	m	alamacar	pneumonia			alamacar	loregae	nakapiripirit	nakaale
January	448	50	f	Moruathiya	RTI			alamacar	loregae	nakapiripirit	nakaale
January	441	28	m	namalu	STI			namalu	namalu	nakapiripirit	namalu
January	442	32	f	nakaale	stye			nakaale	loregae	nakapiripirit	nakaale
January	423	47	m	akuyam	UTI			akuyam	kakomongole	nakapiripirit	nakaale
January	420	1	m	Lomorimor				lopedot	okudud	nakapiripirit	lomoruanyangae
January	OC	35	f		ms pain
January	OC	0	f	kobeyon	pneumonia			loreng	loregae	nakapiripirit	nabulenger
January	OC	3	m	alamacar	pneumonia			alamacar	loregae	nakapiripirit	nakaale
January	OC	25	f	nakapiripirit	Malaria (severe)			nakapiripirit	nakapiripirit	nakapiripirit	nakapiripirit
January	OC		m	lobooloin	pneumonia			loreng	loregae	nakapiripirit	nabulenger
January	539	1	m	moruita	Malaria	animal Bite		moruita	moruita	nakapiripirit	moruita
January	525	0	m	nasiyonoit	Malaria	conjunctivitis		nasiyonoit	loregae	nakapiripirit	nakaale
January	473	0	m	Lokona	Pneumonia	conjunctivitis		nakasien	loregae	nakapiripirit	nabulenger
January	501	3	f	kobeyon	pneumonia	conjunctivitis		loreng	loregae	nakapiripirit	nabulenger
January	485	0	f	nakoriete	conjunctivitis	cough		nasiyonoit	loregae	nakapiripirit	nakaale
January	548	7	f	Naturum	Malaria	Dysentery		naturum	loregae	nakapiripirit	nabulenger
January	532	1	f	angoleturot	Malaria (severe)	dysentery	MAM	kaiku	namalu	nakapiripirit	amaler
January	493	0	m	lokadwaran	pneumonia	dysentery		akuyam	kakomongole	nakapiripirit	lolachat
January	540	19	f	naturum	Malaria	gastro enteritis		naturum	loregae	nakapiripirit	nabulenger
January	526	36	m	kaiku	UTI	giardiasis		kaiku	namalu	nakapiripirit	amaler
January	524	0	f	akwakori	Malaria	lymphadenitis		kobeyon	loreng	nakapiripirit	nabulenger
January	497	10	f	lokitela	RTI	ms pain		lotaruku	lolachat	nabilatuk	lolachat
January	499	0	m	alamacar	fungal infection	Oral candida		alamacar	loregae	nakapiripirit	nakaale
January	509	29	f	nakaale	dermatitis	otitis media		nakaale	loregae	nakapiripirit	nakaale
January	513	0	m	akuyam	conjunctivitis	pneumonia		akuyam	kakomongole	nakapiripirit	nakaale
January	537	3	m	naturum	Malaria	pneumonia		naturum	loregae	nakapiripirit	nabulenger
January	498	0	m	alamacar	Malaria	RTI		alamacar	loregae	nakapiripirit	nakaale
January	500	29	f	alamacar	brucellosis	UTI		alamacar	loregae	nakapiripirit	nakaale
January	519	30	f	alamacar	enteric fever	UTI		alamacar	loregae	nakapiripirit	nakaale
January	541	15	f	kokuwam	Giardiasis	UTI		kokuwam	namalu	nakapiripirit	namalu
January	520	3	f	akuyam	abcess			akuyam	kakomongole	nakapiripirit	nakaale
January	527	25	f	lokwasinyon	abcess			kaiku	okudud	nakapiripirit	amaler
January	481	5	m	loreng	amoebiasis			loreng	loregae	nakapiripirit	nabulenger
January	489	70	f	nakaale	amoebiasis			nakaale	loregae	nakapiripirit	nakaale
January	502	22	m	Moruathiya	Amoebiasis			alamacar	loregae	nakapiripirit	nakaale
January	507	2	f	nakaale	amoebiasis			nakaale	loregae	nakapiripirit	nakaale
January	487	25	f	kobeyon	arthritis			loreng	loregae	nakapiripirit	nabulenger
January	480	36	f	Lobulepeded	brucellosis			lokatapan	namalu	nakapiripirit	namalu
January	491	37	m	lopedot	brucellosis			lopedot	okudud	nakapiripirit	amaler
January	502	10	m	nawalangor	brucellosis			loregae	loregae	nakapiripirit	nabulenger
January	504	30	f	Chiwat	Brucellosis			loasam	loregae	nakapiripirit	nabulenger
January	483	18	m	namalu	cough			namalu	namalu	nakapiripirit	namalu
January	494	0	f	Lomorunyangae	cough			lokatapan	namalu	nakapiripirit	lomoruanyangae
January	495	0	m	alamacar	cough			alamacar	loregae	nakapiripirit	nakaale
January	516	2	f	Naturum	cough			naturum	loregae	nakapiripirit	nabulenger
January	531	20	f	kokuwam	Dental Caries			kokuwam	namalu	nakapiripirit	namalu
January	512	35	f	alamacar	enteric fever			alamacar	loregae	nakapiripirit	nakaale
January	522	18	f	kanangakinoi	enteric fever			moruanyamion	natirae	nabilatuk	natirae
January	542	25	f	Alamacar	Enteric fever			alamacar	loregae	nakapiripirit	nakaale
January	472	3	f	Nakaale	gastro enteritis			nakaale	loregae	nakapiripirit	nakaale
January	528	58	f	Naturum	gastro enteritis			naturum	loregae	nakapiripirit	nabulenger
January	533	0	f	ajokokipi	gastro enteritis			loregae	loregae	nakapiripirit	nabulenger
January	543	0	m	lomuchurus	gastro enteritis			loasam	loregae	nakapiripirit	nabulenger
January	482	17	f	nataparengan	giardiasis			nataparengan	nataparengan	nabilatuk	nabilatuk
January	517	18	f	Naturum	Giardiasis			naturum	loregae	nakapiripirit	nabulenger
January	492	0	f	nakaale	hydrocephalas			nakaale	loregae	nakapiripirit	nakaale
January	490	0	f	Nataparengan	Malaria			nataparengan	nataparengan	nabilatuk	nabilatuk
January	505	3	m	kopetatum	Malaria			nakaale	loregae	nakapiripirit	nakaale
January	508	3	m	nakaale	Malaria			nakaale	loregae	nakapiripirit	nakaale
January	511	1	f	tokora	Malaria			tokora	kakomongole	nakapiripirit	tokora
January	515	3	f	Alamacar	Malaria			alamacar	loregae	nakapiripirit	nakaale
January	525	0	f	lomuchurus	Malaria			loasam	loregae	nakapiripirit	nabulenger
January	530	7	f	lolachat	Malaria			lolachat	lolachat	nabilatuk	lolachat
January	534	12	f	lomuchurus	Malaria			loasam	loregae	nakapiripirit	nabulenger
January	535	2	m	lomuchurus	Malaria			loasam	loregae	nakapiripirit	nabulenger
January	536	0	f	loyaraboth	Malaria			akuyam	kakomongole	nakapiripirit	nakaale
January	551	2	m	Alamacar	Malaria			alamacar	loregae	nakapiripirit	nakaale
January	486	24	f	alamacar	mastitis			alamacar	loregae	nakapiripirit	nakaale
January	477	35	m	alamacar	ms pain			alamacar	loregae	nakapiripirit	nakaale
January	496	20	f	alamacar	ms pain			alamacar	loregae	nakapiripirit	nakaale
January	544	1	f	lokatapan	otitis media			lokatapan	namalu	nakapiripirit	namalu
January	479	0	m	nakuyon	Pneumonia			lokatapan	namalu	nakapiripirit	namalu
January	518	4	f	Naturum	Pneumonia			naturum	loregae	nakapiripirit	nabulenger
January	OC	1	f	alamacar	pneumonia			alamacar	loregae	nakapiripirit	nakaale
January	549	40	f	Arecek	RTI			loasam	loregae	nakapiripirit	nakaale
January	524	0	f	naturum	skin infection			naturum	loregae	nakapiripirit	nabulenger
January	475	64	f	lolachat	tinea corporis			lolachat	lolachat	nabilatuk	lolachat
January	476	2	f	alamacar	ulcers			alamacar	loregae	nakapiripirit	nakaale
January	484	22	f	lomorimor	UTI			lopedot	okudud	nakapiripirit	lomoruanyangae
January	521	38	f	alamacar	UTI			alamacar	loregae	nakapiripirit	nakaale
January	529	39	m	lolachat	UTI			lolachat	lolachat	nabilatuk	lolachat
January	538	24	f	naturum	UTI			naturum	loregae	nakapiripirit	nabulenger
January	547	3	m	Naturum	Worms			naturum	loregae	nakapiripirit	nabulenger
January	506	22	m	namalu	wound			namalu	namalu	nakapiripirit	namalu
January	474	42	f	Lomorunyangae				lokatapan	namalu	nakapiripirit	lomoruanyangae
January	546	2	m	Lomorimor				lopedot	okudud	nakapiripirit	lomoruanyangae
January	580	44	m	chepusikenya						kween	0
January	581	20	f	nabore	dysmenorrhoea	amoebiasis		kaiku	namalu	nakapiripirit	amaler
January	578	7	m	lopedot	Malaria	amoebiasis		lopedot	okudud	nakapiripirit	amaler
January	613	0	m	nabilatuk	pneumonia	conjunctivitis		nabilatuk	nabilatuk	nabilatuk	nabilatuk
January	705	17	f	lokitela	giardiasis	dysmenorrhoea		lotaruku	lolachat	nabilatuk	lolachat
January	614	0	m	napayan	conjunctivitis	fungal infection		lokaala	nabilatuk	nabilatuk	nabilatuk
January	665		m	Karinga	malaria (severe)	giardiasis		nakapiripirit	moruita	nakapiripirit	karinga
January	586	33	m	chepusikenya	brucellosis	Malaria				kween	0
January	596	1	m	naturum	conjunctivitis	Malaria		naturum	loregae	nakapiripirit	nabulenger
January	599	1	m	nakasien	lymphadenitis	Malaria		nakaale	loregae	nakapiripirit	nakaale
January	671	28	m	akuyam	trauma	Malaria		akuyam	kakomongole	nakapiripirit	nakaale
January	709	4	f	nakasien	amoebiasis	pneumonia		nakaale	loregae	nakapiripirit	nakaale
January	710	2	m	nakudep	Malaria	pneumonia		kosike	nabilatuk	nabilatuk	nayonaiangkalio
January	602	20	f	Okutot	Malaria	UTI		moruanyamion	natirae	nabilatuk	natirae
January	610	18	m	kaiku	Malaria	UTI		kaiku	namalu	nakapiripirit	amaler
January	583	87	f	lomorimor	amoebiasis			lopedot	okudud	nakapiripirit	lomoruanyangae
January	591	17	f	alamacar	amoebiasis			alamacar	loregae	nakapiripirit	nakaale
January	609	16	f	loasam	amoebiasis			loasam	loregae	nakapiripirit	nabulenger
January	676	15	f	nakaale	amoebiasis			nakaale	loregae	nakapiripirit	nakaale
January	707	65	f	nabilatuk	arthritis			nabilatuk	nabilatuk	nabilatuk	nabilatuk
January	555	60	f	tokora	brucellosis			tokora	kakomongole	nakapiripirit	tokora
January	565	13	m	Akurobuin	brucellosis			moruanyamion	natirae	nabilatuk	natirae
January	569	27	m	napak	brucellosis					napak	0
January	590	23	m	naturum	brucellosis			naturum	loregae	nakapiripirit	nabulenger
January	607	30	m	kanangakinoi	brucellosis			moruanyamion	natirae	nabilatuk	natirae
January	617	27	m	lomorimor	brucellosis			lopedot	okudud	nakapiripirit	lomoruanyangae
January		28	f	loasam	brucellosis			loasam	loregae	nakapiripirit	nabulenger
January	601	2	f	nawalangor	conjunctivitis			loregae	loregae	nakapiripirit	nabulenger
January	571	25	f	lomuchurus	dental Caries			loasam	loregae	nakapiripirit	nabulenger
January	573	58	f	kaiku	dental Caries			kaiku	namalu	nakapiripirit	amaler
January	598	12	f	lomorimor	dysentery			lopedot	okudud	nakapiripirit	lomoruanyangae
January	675	20	f	Okutot	endometritis			moruanyamion	natirae	nabilatuk	natirae
January	608	4	f	aoyareng	gastro enteritis			loreng	loregae	nakapiripirit	nabulenger
January	615	0	f	Napuna	gastro enteritis			sakale	nabilatuk	nabilatuk	natirae
January	580	0	f	nakaale	giardiasis			nakaale	loregae	nakapiripirit	nakaale
January	570	42	f	nataparengan	gingivitis			nataparengan	nataparengan	nabilatuk	nabilatuk
January	563	8	f	naturum	headache			naturum	loregae	nakapiripirit	nabulenger
January	556	20	f	Tokora	Malaria			tokora	kakomongole	nakapiripirit	tokora
January	575	2	m	Lokadon	Malaria			alamacar	loregae	nakapiripirit	nakaale
January	587	12	f	alamacar	Malaria			alamacar	loregae	nakapiripirit	nakaale
January	595	1	m	alamacar	Malaria			alamacar	loregae	nakapiripirit	nakaale
January	604	4	f	sakale	Malaria			sakale	nabilatuk	nabilatuk	nayonaiangkalio
January	611	0	m	nasiyonoit	Malaria			nasiyonoit	loregae	nakapiripirit	nakaale
January	612	12	f	alamacar	Malaria			alamacar	loregae	nakapiripirit	nakaale
January	616	6	m	nakaale	Malaria			nakaale	loregae	nakapiripirit	nakaale
January	683	0	f	lomuchurus	Malaria			loasam	loregae	nakapiripirit	nabulenger
January	711	32	m	nakaale	Malaria			nakaale	loregae	nakapiripirit	nakaale
January	712	1	m	alamacar	Malaria			alamacar	loregae	nakapiripirit	nakaale
January	6060	2	m	alamacar	Malaria			alamacar	loregae	nakapiripirit	nakaale
January	671	24	f	alamacar	ms pain			alamacar	loregae	nakapiripirit	nakaale
January	585	71	m	namalu	otitis media			namalu	namalu	nakapiripirit	namalu
January	554	0	f	Tokora	Pneumonia			tokora	kakomongole	nakapiripirit	tokora
January	560	0	f	loregae	pneumonia			loregae	loregae	nakapiripirit	nabulenger
January	686	50	m	namalu	pneumonia			namalu	namalu	nakapiripirit	namalu
January	689	0	m	lomuchurus	pneumonia			loasam	loregae	nakapiripirit	nabulenger
January	572	5	f	lomorimor	Septicaemia			lopedot	okudud	nakapiripirit	lomoruanyangae
January	603	50	f	Namoropus	Trauma			alamacar	loregae	nakapiripirit	nakaale
January	574	20	f	kokuwam	UTI		UTI	kokuwam	namalu	nakapiripirit	namalu
January	558	22	f	Lolachat	UTI			lolachat	lolachat	nabilatuk	lolachat
January	567	25	m	losimit	UTI			kosike	nabilatuk	nabilatuk	nayonaiangkalio
January	675	17	m	alamacar	UTI			alamacar	loregae	nakapiripirit	nakaale
January	OC	16	f	alamacar	UTI			alamacar	loregae	nakapiripirit	nakaale
January	566	40	m	Akurobuin				moruanyamion	natirae	nabilatuk	natirae
January	568	32	m	kokuwam				kokuwam	namalu	nakapiripirit	namalu
January	583	60	f	alamacar				alamacar	loregae	nakapiripirit	nakaale
January	588	1	f	alamacar				alamacar	loregae	nakapiripirit	nakaale
January	645	5	f	Naturum	Malaria	Amoebiasis		naturum	loregae	nakapiripirit	nabulenger
January	627	0	m	Lomorimor	Malaria	conjunctivitis		lopedot	okudud	nakapiripirit	lomoruanyangae
January	639	0	f	nakaale	otitis media	conjunctivitis		nakaale	loregae	nakapiripirit	nakaale
January	628	50	m	Kobeyon	gastritis	giardiasis		loreng	loregae	nakapiripirit	nabulenger
January	622	45	m	nasiyonoit	UTI	giardiasis		nasiyonoit	loregae	nakapiripirit	nakaale
January	630	7	f	tokora	amoebiasis	impetigo		tokora	kakomongole	nakapiripirit	tokora
January	638	2	m	Alamacar	Pneumonia	Malaria		alamacar	loregae	nakapiripirit	nakaale
January	629	0	m	Kalapata	Conjunctivitis	Malaria (Severe)		lokatapan	namalu	nakapiripirit	namalu
January	632	1	f	nasiyonoit	Malaria	pneumonia		nasiyonoit	loregae	nakapiripirit	nakaale
January	635	1	m	kawolobu	Malaria	wound		kokuwam	namalu	nakapiripirit	namalu
January	662	7	f	naturum	anaemia			naturum	loregae	nakapiripirit	nabulenger
January	641	40	m	narukeny	brucellosis			okwapon	kakomongole	nakapiripirit	tokora
January	646	15	f	narukeny	brucellosis			okwapon	kakomongole	nakapiripirit	tokora
January	648	38	f	lomorimor	brucellosis			lopedot	okudud	nakapiripirit	lomoruanyangae
January	643	20	f	lokatapan	coryza			lokatapan	namalu	nakapiripirit	namalu
January	657	17	f	nabilatuk	cough			nabilatuk	nabilatuk	nabilatuk	nabilatuk
January	621	20	f	Kokuwam	dental Caries			kokuwam	namalu	nakapiripirit	namalu
January	640	37	m	loreng	dental Caries			loreng	loregae	nakapiripirit	nabulenger
January	624	60	f	loregae	gingivitis			loregae	loregae	nakapiripirit	nabulenger
January	626	1	f	lomorimor	Malaria			lopedot	okudud	nakapiripirit	lomoruanyangae
January	649	3	f	lomorimor	Malaria			lopedot	okudud	nakapiripirit	lomoruanyangae
January	650	28	f	nasiyonoit	Malaria			nasiyonoit	loregae	nakapiripirit	nakaale
January	651	13	f	Moruathiya	Malaria			alamacar	loregae	nakapiripirit	nakaale
January	653	3	m	alamacar	Malaria			alamacar	loregae	nakapiripirit	nakaale
January	633	25	f	Kobeyon	ms Pain			loreng	loregae	nakapiripirit	nabulenger
January	644	32	f	Alamacar	MS Pain			alamacar	loregae	nakapiripirit	nakaale
January	642	32	m	Alamacar	otitis media			alamacar	loregae	nakapiripirit	nakaale
January	652	28	f	alamacar	pharyngitis			alamacar	loregae	nakapiripirit	nakaale
January	628	0	f	Lomorunyangae	Pneumonia			lokatapan	namalu	nakapiripirit	lomoruanyangae
January	639	0	m	Loreng	Pneumonia			loreng	loregae	nakapiripirit	nabulenger
January	647	0	m	alamacar	pneumonia			alamacar	loregae	nakapiripirit	nakaale
January	656	13	f	nakaale	pneumonia			nakaale	loregae	nakapiripirit	nakaale
January	631	60	m	naturukan	RTI			nakaale	loregae	nakapiripirit	nakaale
January	659	16	f	alamacar	RTI			alamacar	loregae	nakapiripirit	nakaale
January	623	40	f	lomorimor	UTI			lopedot	okudud	nakapiripirit	lomoruanyangae
January	654	1	f	nakasien	UTI			nakaale	loregae	nakapiripirit	nakaale
January	658	15	f	namalu	vaginal candidiasis			namalu	namalu	nakapiripirit	namalu
January	OC	2	f	alamacar				alamacar	loregae	nakapiripirit	nakaale
January	689	30	f	kaiku	brucellosis	amoebiasis		kaiku	namalu	nakapiripirit	amaler
January	666	9	m	Karinga	Malaria	amoebiasis		nakapiripirit	moruita	nakapiripirit	karinga
January	681	6	f	Nawalangor	Malaria	Animal Bite		loregae	loregae	nakapiripirit	nabulenger
January	676	70	f	Naturum		Animal Bite		naturum	loregae	nakapiripirit	nabulenger
January	674	0	m	nasiyonoit	pneumonia	conjunctivitis		nasiyonoit	loregae	nakapiripirit	nakaale
January	713	8	f	napuna	MAM	gastro enteritis		sakale	nabilatuk	nabilatuk	natirae
January	672	48	m	Moruathiya	UTI	gastro enteritis		alamacar	loregae	nakapiripirit	nakaale
January	688	3	f	Alamacar	Malaria	Giardiasis		alamacar	loregae	nakapiripirit	nakaale
January	682	3	m	namatata	Malaria	pneumonia		kokuwam	namalu	nakapiripirit	namalu
January	697	2	f	nasiyonoit	Malaria	pneumonia		nasiyonoit	loregae	nakapiripirit	nakaale
January	706	0	m	lomorimor	Malaria	tinea corporis		lopedot	okudud	nakapiripirit	lomoruanyangae
January	679	0	f	Lokatapan	Malaria	UTI		lokatapan	namalu	nakapiripirit	namalu
January	705	0	f	Nakoriete	Acute Diarrhoea			nasiyonoit	loregae	nakapiripirit	nakaale
January	670	32	m	Arecek	Brucellosis			loasam	loregae	nakapiripirit	nakaale
January	670	0	m	kopetatum	cough			nakaale	loregae	nakapiripirit	nakaale
January	684	0	f	alamacar	cough			alamacar	loregae	nakapiripirit	nakaale
January	681	17	f	naturum	dermatitis			naturum	loregae	nakapiripirit	nabulenger
January	683	0	f	narukeny	gastro enteritis			okwapon	kakomongole	nakapiripirit	tokora
January	673	70	f	tokora	Malaria			tokora	kakomongole	nakapiripirit	tokora
January	678	1	m	alamacar	Malaria			alamacar	loregae	nakapiripirit	nakaale
January	678	1	m	kopetatum	Malaria			nakaale	loregae	nakapiripirit	nakaale
January	682	1	m	nawalangor	Malaria			loregae	loregae	nakapiripirit	nabulenger
January	OC	4	f	alamacar	Malaria			alamacar	loregae	nakapiripirit	nakaale
January	668	1	f	naturum	Malaria (severe)			naturum	loregae	nakapiripirit	nabulenger
January	677	0	f	alamacar	Malaria (severe)			alamacar	loregae	nakapiripirit	nakaale
January	663	0	m	Tokora	Pneumonia			tokora	kakomongole	nakapiripirit	tokora
January	673	1	f	narukeny	pneumonia			okwapon	kakomongole	nakapiripirit	tokora
January	674	0	m	akuyam	Pneumonia			akuyam	kakomongole	nakapiripirit	nakaale
January	679	0	m	Loreng	Pneumonia			loreng	loregae	nakapiripirit	nabulenger
January	680	0	m	Loreng	Pneumonia			loreng	loregae	nakapiripirit	nabulenger
January	704	0	m	Alamacar	Pneumonia			alamacar	loregae	nakapiripirit	nakaale
January	667	32	m	Lopeduru	UTI			sakale	nabilatuk	nabilatuk	nayonaiangkalio
January	685	32	f	Kobeyon	UTI			loreng	loregae	nakapiripirit	nabulenger
January	724	31	f	alamacar	Malaria	amoebiasis		alamacar	loregae	nakapiripirit	nakaale
January	741	1	m	loregae	Malaria	conjunctivitis		loregae	loregae	nakapiripirit	nabulenger
January	745	4	m	lokadon	Malaria	dermatitis		alamacar	loregae	nakapiripirit	nakaale
January	716	12	f	alamacar	Malaria	dysentery		alamacar	loregae	nakapiripirit	nakaale
January	761	24	f	naturum	Malaria	dysentery		naturum	loregae	nakapiripirit	nabulenger
January	798	1	f	tokora	Malaria	dysentery		tokora	kakomongole	nakapiripirit	tokora
January	718	0	f	Kocholikokoi	Malaria	gastro enteritis		kokuwam	namalu	nakapiripirit	namalu
January	746	5	m	nasiyonoit	Malaria	gastro enteritis		nasiyonoit	loregae	nakapiripirit	nakaale
January	729	38	m	sakale	amoebiasis	giardiasis		sakale	nabilatuk	nabilatuk	nayonaiangkalio
January	731	4	f	nakaale	Malaria	giardiasis		nakaale	loregae	nakapiripirit	nakaale
January	777	10	m	chepusikenya	giardiasis	pneumonia				kween	0
January	743	1	f	lomorimor	Malaria	pneumonia		lopedot	okudud	nakapiripirit	lomoruanyangae
January	742	20	f	alamacar	amoebiasis			alamacar	loregae	nakapiripirit	nakaale
January	754	15	m	nasiyonoit	Animal Bite			nasiyonoit	loregae	nakapiripirit	nakaale
January	720	13	m	loregae	brucellosis			loregae	loregae	nakapiripirit	nabulenger
January	727	43	f	losimit	brucellosis			kosike	nabilatuk	nabilatuk	nayonaiangkalio
January	732	0	f	akuyam	cough			akuyam	kakomongole	nakapiripirit	nakaale
January	733	26	m	nakapiripirit	dental Caries			nakapiripirit	nakapiripirit	nakapiripirit	nakapiripirit
January	736	37	m	kaiku	dysentery			kaiku	namalu	nakapiripirit	amaler
January	756	25	f	Alamacar	Enteric fever			alamacar	loregae	nakapiripirit	nakaale
January	758	12	f	Nakobekobe	Epistaxis			lokaala	nabilatuk	nabilatuk	nayonaiangkalio
January	722	0	m	nachele	gastro enteritis			lolachat	lolachat	nabilatuk	lolachat
January	747	36	m	nasiyonoit	giardiasis			nasiyonoit	loregae	nakapiripirit	nakaale
January	841	28	m	nakaale	giardiasis			nakaale	loregae	nakapiripirit	nakaale
January	728	2	f	nakaale	Malaria			nakaale	loregae	nakapiripirit	nakaale
January	744	1	f	nakaale	Malaria			nakaale	loregae	nakapiripirit	nakaale
January	748	60	m	nakaale	Malaria			nakaale	loregae	nakapiripirit	nakaale
January	753	25	f	Lokatapan	Malaria			lokatapan	namalu	nakapiripirit	namalu
January	757	0	m	Lomorunyangae	Malaria			lokatapan	namalu	nakapiripirit	lomoruanyangae
January	757	26	m	alamacar	Malaria			alamacar	loregae	nakapiripirit	nakaale
January	763	12	f	Lomorunyangae	Malaria			lokatapan	namalu	nakapiripirit	lomoruanyangae
January	719	25	f	kanangakinoi	mastitis			moruanyamion	natirae	nabilatuk	natirae
January	809	43	f	naturum	meningitis			naturum	loregae	nakapiripirit	nabulenger
January	795	26	m	akuyam	ms pain			akuyam	kakomongole	nakapiripirit	nakaale
January	723	21	m	lolachat	otitis media			lolachat	lolachat	nabilatuk	lolachat
January	728	0	f	lopeduru	pneumonia			sakale	nabilatuk	nabilatuk	nayonaiangkalio
January	734	0	f	loyaraboth	pneumonia			akuyam	kakomongole	nakapiripirit	nakaale
January	759	0	f	naturum	pneumonia			naturum	loregae	nakapiripirit	nabulenger
January	760	1	m	alamacar	pneumonia			alamacar	loregae	nakapiripirit	nakaale
January	782	0	m	naturum	pneumonia			naturum	loregae	nakapiripirit	nabulenger
January	783	0	f	nasiyonoit	pneumonia			nasiyonoit	loregae	nakapiripirit	nakaale
January	803	50	f	morukeangantuny	pneumonia			loasam	loregae	nakapiripirit	nabulenger
January	730	50	m	nakapiripirit	STI			nakapiripirit	nakapiripirit	nakapiripirit	nakapiripirit
January	749	38	f	nakapiripirit	STI			nakapiripirit	nakapiripirit	nakapiripirit	nakapiripirit
January	750	33	f	nakapiripirit	STI			nakapiripirit	nakapiripirit	nakapiripirit	nakapiripirit
January	751	29	f	nakapiripirit	STI			nakapiripirit	nakapiripirit	nakapiripirit	nakapiripirit
January	755	70	f	Aayarec	taenia
January	714	19	m	lokatapan	UTI			lokatapan	namalu	nakapiripirit	namalu
January	715	24	f	namalu	UTI			namalu	namalu	nakapiripirit	namalu
January	721	44	m	nataparengan	UTI			nataparengan	nataparengan	nabilatuk	nabilatuk
January	766	22	f	Lolachat	UTI			lolachat	lolachat	nabilatuk	lolachat
January	740	20	m	namalu	wound			namalu	namalu	nakapiripirit	namalu
January	726	0		sakale				sakale	nabilatuk	nabilatuk	nayonaiangkalio
January	738	32	m	lobooloin				loreng	loregae	nakapiripirit	nabulenger
January	749	38	f	nakapiripirit				nakapiripirit	nakapiripirit	nakapiripirit	nakapiripirit
January	752	1	f	alamacar				alamacar	loregae	nakapiripirit	nakaale
January	765	6	m	akuyam				akuyam	kakomongole	nakapiripirit	nakaale
January	789	38	m	naturum				naturum	loregae	nakapiripirit	nabulenger
January	OC	0	f	alamacar	pneumonia			alamacar	loregae	nakapiripirit	nakaale
January	813	0	m	loolung	Malaria	acute Diarrhoea		loasam	loregae	nakapiripirit	nabulenger
January	796	8	m	Lomorunyangae	Brucellosis	Amoebiasis		lokatapan	namalu	nakapiripirit	lomoruanyangae
January	799	27	m	Moruanyamion	Brucellosis	Amoebiasis		moruanyamion	natirae	nabilatuk	natirae
January	812	15	f	alamacar	brucellosis	amoebiasis		alamacar	loregae	nakapiripirit	nakaale
January	821	5	f	kobeyon	pneumonia	amoebiasis		loreng	loregae	nakapiripirit	nabulenger
January	771	80	f	kaiku	UTI	amoebiasis	giardiasis	kaiku	namalu	nakapiripirit	amaler
January	809	37	f	lolachat	UTI	arthritis		lolachat	lolachat	nabilatuk	lolachat
January	776	25	m	naliakat	Malaria	Brucellosis		okwapon	kakomongole	nakapiripirit	tokora
January	793	1	f	Alamacar	Pneumonia	conjunctivitis	gastro enteritis	alamacar	loregae	nakapiripirit	nakaale
January	778	0	f	napongae	pneumonia	conjunctivitis		kosike	nabilatuk	nabilatuk	nayonaiangkalio
January	823	21	f	nayoroit	Malaria	dysentery		loasam	loregae	nakapiripirit	nabulenger
January	824	0	f	lomorimor	Malaria	eye infection		lopedot	okudud	nakapiripirit	lomoruanyangae
January	775	40	f	napuna	amoebiasis	gastritis		sakale	nabilatuk	nabilatuk	natirae
January	787	8	m	alamacar	Malaria	gingivitis		alamacar	loregae	nakapiripirit	nakaale
January	826	29	m	Tokora	Trauma	Malaria		tokora	kakomongole	nakapiripirit	tokora
January	794	60	f	Loreng	Malaria	Pneumonia		loreng	loregae	nakapiripirit	nabulenger
January	827	27	m	nakapiripirit	Malaria	UTI		nakapiripirit	nakapiripirit	nakapiripirit	nakapiripirit
January	785	12	f	Losimit	Amoebiasis			kosike	nabilatuk	nabilatuk	nayonaiangkalio
January	791	7	f	Kobeyon	Amoebiasis			loreng	loregae	nakapiripirit	nabulenger
January	815	2	f	Nakaale	Amoebiasis			nakaale	loregae	nakapiripirit	nakaale
January	773	34	m	nasiyonoit	brucellosis			nasiyonoit	loregae	nakapiripirit	nakaale
January	781	28	m	nakapiripirit	brucellosis			nakapiripirit	nakapiripirit	nakapiripirit	nakapiripirit
January	790	26	f	namalu	brucellosis			namalu	namalu	nakapiripirit	namalu
January	800	24	m	Natirae	Brucellosis			natirae	natirae	nabilatuk	natirae
January	801	28	f	lokitela	brucellosis			lotaruku	lolachat	nabilatuk	lolachat
January	818	62	f	lolachat	brucellosis			lolachat	lolachat	nabilatuk	lolachat
January	801	60	f	naturum	giardiasis			naturum	loregae	nakapiripirit	nabulenger
January	807	19	f	naturum	giardiasis			naturum	loregae	nakapiripirit	nabulenger
January	804	27	m	akuyam	Malaria			akuyam	kakomongole	nakapiripirit	nakaale
January	810	4	f	kopetatum	Malaria			nakaale	loregae	nakapiripirit	nakaale
January	819	4	f	namalu	Malaria			namalu	namalu	nakapiripirit	namalu
January	828	3	m	alamacar	Malaria			alamacar	loregae	nakapiripirit	nakaale
January	802	19	m	lopeduru	ms Pain			sakale	nabilatuk	nabilatuk	nayonaiangkalio
January	822	17	f	kobeyon	ms Pain			loreng	loregae	nakapiripirit	nabulenger
January	816	23	m	Namalu	otitis media			namalu	namalu	nakapiripirit	namalu
January	780	1	f	nakapiripirit	pneumonia			nakapiripirit	nakapiripirit	nakapiripirit	nakapiripirit
January	784	0	f	nasiyonoit	pneumonia			nasiyonoit	loregae	nakapiripirit	nakaale
January	817	0	f	lokadwaran	pneumonia			akuyam	kakomongole	nakapiripirit	lolachat
January	825	0	f	lolachat	pneumonia			lolachat	lolachat	nabilatuk	lolachat
January	840	0	f	nakaale	pneumonia			nakaale	loregae	nakapiripirit	nakaale
January	779	9	f	ajokokipi	RTI			loregae	loregae	nakapiripirit	nabulenger
January	829	0	m	alamacar	RTI			alamacar	loregae	nakapiripirit	nakaale
January	830	60	m	moruita	RTI			moruita	moruita	nakapiripirit	moruita
January	806	2	m	nakuyon	threatened abortion			lokatapan	namalu	nakapiripirit	namalu
January	772	26	f	lochowaangikalei	UTI			kaiku	namalu	nakapiripirit	amaler
January	797	22	m	moruathiya	UTI			alamacar	loregae	nakapiripirit	nakaale
January	811	15	f	namatata	UTI			kokuwam	namalu	nakapiripirit	namalu
January	786	23	f	losimit				kosike	nabilatuk	nabilatuk	nayonaiangkalio
January	788	30	m	alamacar				alamacar	loregae	nakapiripirit	nakaale
January	792	45	f	kanangakinoi				moruanyamion	natirae	nabilatuk	natirae
January	859	60	m	nawalangor				loregae	loregae	nakapiripirit	nabulenger
January	930	4	f	alamacar	pneumonia	amoebiasis		alamacar	loregae	nakapiripirit	nakaale
January	794	32	f	nakaale	Malaria	asthma		nakaale	loregae	nakapiripirit	nakaale
January	878	24	m	Napongae	Dysentery	Brucellosis		kosike	nabilatuk	nabilatuk	nayonaiangkalio
January	875	20	m	Alamacar	Malaria	Dental Caries		alamacar	loregae	nakapiripirit	nakaale
January	873	1	f	Moruanyamion	gastro enteritis	Pneumonia		moruanyamion	natirae	nabilatuk	natirae
January	877	0	m	alamacar	Malaria	pneumonia		alamacar	loregae	nakapiripirit	nakaale
January	919	35	f	Nakayot	Brucellosis	UTI		kokuwam	namalu	nakapiripirit	namalu
January	838	11	m	kobeyon	brucellosis			loreng	loregae	nakapiripirit	nabulenger
January	869	35	f	Nataparengan	Brucellosis			nataparengan	nataparengan	nabilatuk	nabilatuk
January	860	19	f	alamacar	conjunctivitis			alamacar	loregae	nakapiripirit	nakaale
January	920	2	f	Nakayot	Dermatitis			kokuwam	namalu	nakapiripirit	namalu
January	871	50	f	Naturum	Diabetes			naturum	loregae	nakapiripirit	nabulenger
January	932	0	m	aoyareng	endocarditis			loreng	loregae	nakapiripirit	nabulenger
January	880	2	m	Alamacar	Giardiasis			alamacar	loregae	nakapiripirit	nakaale
January	835	0	m	Lomorimor	Malaria			lopedot	okudud	nakapiripirit	lomoruanyangae
January	847	13	f	nakapiripirit	Malaria			nakapiripirit	nakapiripirit	nakapiripirit	nakapiripirit
January	849	28	f	moruanyamion	Malaria			moruanyamion	natirae	nabilatuk	natirae
January	853	19	f	kaiku	Malaria			kaiku	namalu	nakapiripirit	amaler
January	862	3	m	akuyam	Malaria			akuyam	kakomongole	nakapiripirit	nakaale
January	845	0	m	Nakobekobe	Pneumonia			lokaala	nabilatuk	nabilatuk	nayonaiangkalio
January	854	0	f	Lomorunyangae	Pneumonia			lokatapan	namalu	nakapiripirit	lomoruanyangae
January	879	0	f	ajokokipi	pneumonia			loregae	loregae	nakapiripirit	nabulenger
January	866	34	f	nasiyonoit	UTI			nasiyonoit	loregae	nakapiripirit	nakaale
January	850	0	f	lokatapan				lokatapan	namalu	nakapiripirit	namalu
January	929	34	f	nakasien				nakaale	loregae	nakapiripirit	nakaale
January	954	75	m	namalu				namalu	namalu	nakapiripirit	namalu
January	960	14	f	nakaale				nakaale	loregae	nakapiripirit	nakaale
January	889	38	f	namalu	brucellosis	amoebiasis		namalu	namalu	nakapiripirit	namalu
January	892	50	f	kobeyon	Brucellosis	amoebiasis		loreng	loregae	nakapiripirit	nabulenger
January	889	23	f	nakaale	Malaria	amoebiasis		nakaale	loregae	nakapiripirit	nakaale
January	905	0	f	kobeyon	Malaria	amoebiasis		loreng	loregae	nakapiripirit	nabulenger
January	901	25	f	kokuwam	UTI	amoebiasis		kokuwam	namalu	nakapiripirit	namalu
January	910	0	m	lopedot	RTI	fungal infection		lopedot	okudud	nakapiripirit	amaler
January	903	1	f	lomorimor	Malaria	gastro enteritis		lopedot	okudud	nakapiripirit	lomoruanyangae
January	899	1	m	nakasien	RTI	gastro enteritis		nakaale	loregae	nakapiripirit	nakaale
January	912	3	m	naturum	Malaria	giardiasis		naturum	loregae	nakapiripirit	nabulenger
January	989	50	f	nawalangor	UTI	giardiasis		loregae	loregae	nakapiripirit	nabulenger
January	888	25	m	lomuchurus	amoebiasis	UTI		loasam	loregae	nakapiripirit	nabulenger
January	913	2	f	moruanyamion	acute diarrhoea			moruanyamion	natirae	nabilatuk	natirae
January	907	2	f	nakasien	amoebiasis			nakaale	loregae	nakapiripirit	nakaale
January	918	17	m	alamacar	amoebiasis			alamacar	loregae	nakapiripirit	nakaale
January	911	28	f	alamacar	bacterial infection			alamacar	loregae	nakapiripirit	nakaale
January	891	25	f	losimit	brucellosis			kosike	nabilatuk	nabilatuk	nayonaiangkalio
January	902	60	f	napak	brucellosis					napak	0
January	909	23	m	kobeyon	conjunctivitis			loreng	loregae	nakapiripirit	nabulenger
January	856	20	m	kaiku	enteric fever			kaiku	namalu	nakapiripirit	amaler
January	887	31	f	alamacar	gastritis			alamacar	loregae	nakapiripirit	nakaale
January	885	5	f	kobeyon	giardiasis			loreng	loregae	nakapiripirit	nabulenger
January	904	4	m	nayoroit	giardiasis			loasam	loregae	nakapiripirit	nabulenger
January	OC		f	nakaale	giardiasis			nakaale	loregae	nakapiripirit	nakaale
January	886	0	m	naturum	Malaria			naturum	loregae	nakapiripirit	nabulenger
January	900	1	f	nakaale	Malaria			nakaale	loregae	nakapiripirit	nakaale
January	915	4	f	alamacar	Malaria			alamacar	loregae	nakapiripirit	nakaale
January	917	2	m	alamacar	Malaria			alamacar	loregae	nakapiripirit	nakaale
January	OC	8	f	nakaale	Malaria			nakaale	loregae	nakapiripirit	nakaale
January	916	0	f	alamacar	pneumonia			alamacar	loregae	nakapiripirit	nakaale
January	914	8	f	alamacar	RTI			alamacar	loregae	nakapiripirit	nakaale
January	890	38	f	nayoroit	TB			loasam	loregae	nakapiripirit	nabulenger
January	906	18	f	lomorimor	UTI			lopedot	okudud	nakapiripirit	lomoruanyangae
January	948	1	f	nataparengan	Malaria	abcess		nataparengan	nataparengan	nabilatuk	nabilatuk
January	927	58	m	nakapiripirit	ms Pain	conjunctivitis		nakapiripirit	nakapiripirit	nakapiripirit	nakapiripirit
January	926	0	m	narukeny	pneumonia	conjunctivitis		okwapon	kakomongole	nakapiripirit	tokora
January	956	26	m	chepusikenya	Malaria	enteric fever				kween	0
January	944	2	m	nabulenger	Malaria	giardiasis		loasam	loregae	nakapiripirit	nabulenger
January	951	4	m	nakaale	fungal infection	Malaria		nakaale	loregae	nakapiripirit	nakaale
January	963	21	f	lolachat	UTI	Malaria		lolachat	lolachat	nabilatuk	lolachat
January	950	0	f	nawalangor	pneumonia	trauma		loregae	loregae	nakapiripirit	nabulenger
January	953	77	m	Nariko	amoebiasis	UTI		alamacar	loregae	nakapiripirit	nakaale
January	960	60	m	napuna	Malaria	UTI		sakale	nabilatuk	nabilatuk	natirae
January	952	38	f	nakaale	brucellosis			nakaale	loregae	nakapiripirit	nakaale
January	994	57	m	nabilatuk	brucellosis			nabilatuk	nabilatuk	nabilatuk	nabilatuk
January	995	37	f	nabilatuk	brucellosis			nabilatuk	nabilatuk	nabilatuk	nabilatuk
January	936	0	m	lolachat	cough			lolachat	lolachat	nabilatuk	lolachat
January	935	2	f	apeded	gastro enteritis			kokuwam	namalu	nakapiripirit	namalu
January	957	0	f	naturum	gastro enteritis			naturum	loregae	nakapiripirit	nabulenger
January	971	49	m	alamacar	gastro enteritis			alamacar	loregae	nakapiripirit	nakaale
January	1643	24	f	akuyam	giardiasis			akuyam	kakomongole	nakapiripirit	nakaale
January	937	1	m	nakaale	Malaria			nakaale	loregae	nakapiripirit	nakaale
January	942	1	f	nakuyon	Malaria			lokatapan	namalu	nakapiripirit	namalu
January	949	0	f	nawalangor	Malaria			loregae	loregae	nakapiripirit	nabulenger
January	959	35	m	namalu	Malaria			namalu	namalu	nakapiripirit	namalu
January	967	2	m	nakaale	Malaria			nakaale	loregae	nakapiripirit	nakaale
January	941	60	m	naliakat	RTI			okwapon	kakomongole	nakapiripirit	tokora
January	946	0	f	Kalapata	RTI			lokatapan	namalu	nakapiripirit	namalu
January	945	18	f	Kalapata	UTI			lokatapan	namalu	nakapiripirit	namalu
January	958	21	f	nasiyonoit	UTI			nasiyonoit	loregae	nakapiripirit	nakaale
January	923	35	f	Lolachat				lolachat	lolachat	nabilatuk	lolachat
January	938	25	f	a'roit				moruangibuin	nabilatuk	nabilatuk	nabilatuk
January	939	40	m	lopedot				lopedot	okudud	nakapiripirit	amaler
January	940	35	m	losimit				kosike	nabilatuk	nabilatuk	nayonaiangkalio
January	943	30	f	nataparengan				nataparengan	nataparengan	nabilatuk	nabilatuk
January	949	46	f	tokora				tokora	kakomongole	nakapiripirit	tokora
January	955	26	m	alamacar				alamacar	loregae	nakapiripirit	nakaale
January	969	47	f	Alibamun				tokora	kakomongole	nakapiripirit	tokora
January	979	3	m	Nakasien	Malaria	Acute Diarrhoea		nakaale	loregae	nakapiripirit	nakaale
January	983	2	f	Domoye	Malaria	amoebiasis		sakale	nabilatuk	nabilatuk	lolachat
January	985	3	m	a'roit	pneumonia	amoebiasis		moruangibuin	nabilatuk	nabilatuk	nabilatuk
January	1001	5	f	alamacar	UTI	amoebiasis		alamacar	loregae	nakapiripirit	nakaale
January	924		f	Alamacar	Pneumonia	conjunctivitis		alamacar	loregae	nakapiripirit	nakaale
January	1017	31	f	alamacar	otitis media	dermatitis		alamacar	loregae	nakapiripirit	nakaale
January	993	1	m	naminit	Amoebiasis	Giardiasis		okwapon	kakomongole	nakapiripirit	tokora
January	1011	49	m	nabilatuk	amoebiasis	giardiasis		nabilatuk	nabilatuk	nabilatuk	nabilatuk
January	962	1	f	Lolachat	bacterial infection	Oral candida		lolachat	lolachat	nabilatuk	lolachat
January	1008	1	f	nakasien	Malaria	Oral candida		nakaale	loregae	nakapiripirit	nakaale
January	1000	70	f	nakaale	giardiasis	pneumonia	TB	nakaale	loregae	nakapiripirit	nakaale
January	973	20	m	lomorimor	arthritis	trauma		lopedot	okudud	nakapiripirit	lomoruanyangae
January	975	33	f	naburiekale	Amoebiasis	UTI		tokora	kakomongole	nakapiripirit	tokora
January	964	8	m	Naturum	Amoebiasis			naturum	loregae	nakapiripirit	nabulenger
January	1010	26	f	Unknown	amoebiasis						0
January	997	37	m	lokeruman	anaemia			okwapon	kakomongole	nakapiripirit	tokora
January	1012	30	f	Chiwat	brucellosis			loasam	loregae	nakapiripirit	nabulenger
January	977	0	f	Aoyolira	cough			lopedot	okudud	nakapiripirit	lomoruanyangae
January	986	0	m	nasiyonoit	cough			nasiyonoit	loregae	nakapiripirit	nakaale
January	980	60	f	Napuna	Dental Caries			sakale	nabilatuk	nabilatuk	natirae
January	996	22	f	tokora	dysentery			tokora	kakomongole	nakapiripirit	tokora
January	982	27	f	Nakapiripirit	Enteric fever			nakapiripirit	nakapiripirit	nakapiripirit	nakapiripirit
January	984	0	f	loyaraboth	gastro enteritis			akuyam	kakomongole	nakapiripirit	nakaale
January	970	0	m	Nakaale	Giardiasis			nakaale	loregae	nakapiripirit	nakaale
January	1002	9	m	Alamacar	Giardiasis			alamacar	loregae	nakapiripirit	nakaale
January	1009	3	f	Unknown	giardiasis						0
January	987	25	m	nasiyonoit	Gonorrhoea			nasiyonoit	loregae	nakapiripirit	nakaale
January	931	6	f	Lomorimor	Malaria			lopedot	okudud	nakapiripirit	lomoruanyangae
January	974	0	m	naburiekale	Malaria			tokora	kakomongole	nakapiripirit	tokora
January	992	2	m	nakaale	Malaria			nakaale	loregae	nakapiripirit	nakaale
January	1013	13	f	nakaale	Malaria			nakaale	loregae	nakapiripirit	nakaale
January	979	60	f	nasiyonoit	MS Pain			nasiyonoit	loregae	nakapiripirit	nakaale
January	1003	26	m	alamacar	ms Pain			alamacar	loregae	nakapiripirit	nakaale
January	965	1	m	Nakasien	Pneumonia			nakaale	loregae	nakapiripirit	nakaale
January	978	0	m	nachele	pneumonia			lolachat	lolachat	nabilatuk	lolachat
January	990	0	f	nasiyonoit	pneumonia			nasiyonoit	loregae	nakapiripirit	nakaale
January	1006	2	f	narukeny	pneumonia			okwapon	kakomongole	nakapiripirit	tokora
January	981	60	m	nakaale	RTI			nakaale	loregae	nakapiripirit	nakaale
January	1005	17	f	naturum	RTI			naturum	loregae	nakapiripirit	nabulenger
January	1016	0	f	loasam	Septicaemia			loasam	loregae	nakapiripirit	nabulenger
January	933	24	m	Nakapiripirit	STI			nakapiripirit	nakapiripirit	nakapiripirit	nakapiripirit
January	928	4	f	Nakaale	Tinea Capitis			nakaale	loregae	nakapiripirit	nakaale
January	988	30	f	Namidikao	UTI			nakuri	lolachat	nabilatuk	lolachat
January	991	25	f	nasiyonoit	UTI			nasiyonoit	loregae	nakapiripirit	nakaale
January	1004	60	m	Lomorunyangae	UTI			lokatapan	namalu	nakapiripirit	lomoruanyangae
January	925	17	m	Namalu				namalu	namalu	nakapiripirit	namalu
January	989	3	f	Nawalangor				loregae	loregae	nakapiripirit	nabulenger
January	998	27	m	napak						napak	0
January	999	29	f	alamacar				alamacar	loregae	nakapiripirit	nakaale
January	OC	1	f	nakaale	Malaria			nakaale	loregae	nakapiripirit	nakaale
January	OC		m	alamacar	hypoglycaemia			alamacar	loregae	nakapiripirit	nakaale
January	OC	17	f	alamacar	ms pain			alamacar	loregae	nakapiripirit	nakaale
January	OC	9	f	nakaale	pneumonia			nakaale	loregae	nakapiripirit	nakaale
January	2033	22	f	tokora	Malaria	brucellosis		tokora	kakomongole	nakapiripirit	tokora
January	1057	19	m	apeded	UTI	brucellosis		kokuwam	namalu	nakapiripirit	namalu
January	1053	0	f	namalu	gastro enteritis	conjunctivitis		namalu	namalu	nakapiripirit	namalu
January	1046	0	m	nabulenger	Malaria	conjunctivitis		loasam	loregae	nakapiripirit	nabulenger
January	1041	49	f	lobooloin	enteric fever	giardiasis		loreng	loregae	nakapiripirit	nabulenger
January	1023	60	f	lopeduru	Malaria	giardiasis		sakale	nabilatuk	nabilatuk	nayonaiangkalio
January	1091	38	f	nayoroit	UTI	giardiasis		loasam	loregae	nakapiripirit	nabulenger
January	1060	22	f	naliakat	trauma	Malaria		okwapon	kakomongole	nakapiripirit	tokora
January	1081	10	m	lopeduru	amoebiasis	spleenamegally	khal azar	sakale	nabilatuk	nabilatuk	nayonaiangkalio
January	1031	0	m	loreng	acute Diarrhoea			loreng	loregae	nakapiripirit	nabulenger
January	1047	18	f	loasam	amoebiasis			loasam	loregae	nakapiripirit	nabulenger
January	1032	45	f	nakapiripirit	brucellosis			nakapiripirit	nakapiripirit	nakapiripirit	nakapiripirit
January	1071	60	f	okwapon	brucellosis			okwapon	kakomongole	nakapiripirit	tokora
January	1082	43	f	kobeyon	brucellosis			loreng	loregae	nakapiripirit	nabulenger
January	1089	42	f	nasiyonoit	brucellosis			nasiyonoit	loregae	nakapiripirit	nakaale
January	1080	0	f	kopetatum	conjunctivitis			nakaale	loregae	nakapiripirit	nakaale
January	1038	4	m	alamacar	cough			alamacar	loregae	nakapiripirit	nakaale
January	1040	0	m	akuyam	cough			akuyam	kakomongole	nakapiripirit	nakaale
January	1059	2	f	narukeny	cough			okwapon	kakomongole	nakapiripirit	tokora
January	1063	0	m	naturum	cough			naturum	loregae	nakapiripirit	nabulenger
January	1066	7	f	kaiku	cough			kaiku	namalu	nakapiripirit	amaler
January	1061	59	f	kokuwam	dysentery			kokuwam	namalu	nakapiripirit	namalu
January	1045	1	f	lokitela	gastro enteritis			lotaruku	lolachat	nabilatuk	lolachat
January	1057	0	f	nakaale	gastro enteritis			nakaale	loregae	nakapiripirit	nakaale
January	1064	8	m	alamacar	gingivitis			alamacar	loregae	nakapiripirit	nakaale
January	1008	3	m	kobeyon	lymphadenitis			loreng	loregae	nakapiripirit	nabulenger
January	1020	1	f	naturum	Malaria			naturum	loregae	nakapiripirit	nabulenger
January	1021	39	f	lomorimor	Malaria			lopedot	okudud	nakapiripirit	lomoruanyangae
January	1025	37	f	tokora	Malaria			tokora	kakomongole	nakapiripirit	tokora
January	1028	3	m	nakaale	Malaria			nakaale	loregae	nakapiripirit	nakaale
January	1035	14	f	kobeyon	Malaria			loreng	loregae	nakapiripirit	nabulenger
January	1037	7	f	nataparengan	Malaria			nataparengan	nataparengan	nabilatuk	nabilatuk
January	1050	19	m	nabulenger	Malaria			loasam	loregae	nakapiripirit	nabulenger
January	1056	28	m	alamacar	Malaria			alamacar	loregae	nakapiripirit	nakaale
January	1058	17	f	kobeyon	Malaria			loreng	loregae	nakapiripirit	nabulenger
January	1067	0	m	narukeny	Malaria			okwapon	kakomongole	nakapiripirit	tokora
January	1073	3	f	nabulenger	Malaria			loasam	loregae	nakapiripirit	nabulenger
January	1083	17	f	Lokiyengunet	Malaria			lokatapan	namalu	nakapiripirit	namalu
January	1084	3	f	alamacar	Malaria			alamacar	loregae	nakapiripirit	nakaale
January	1087	25	m	naturum	Malaria			naturum	loregae	nakapiripirit	nabulenger
January	1088	19	f	Namoropus	Malaria			alamacar	loregae	nakapiripirit	nakaale
January	1024	17	m	Namoropus	ms pain			alamacar	loregae	nakapiripirit	nakaale
January	1029	25	f	nakasien	ms pain			nakaale	loregae	nakapiripirit	nakaale
January	1036	38	m	akuyam	ms Pain			akuyam	kakomongole	nakapiripirit	nakaale
January	1051	23	f	nasiyonoit	ms pain			nasiyonoit	loregae	nakapiripirit	nakaale
January	1048	0	m	nachele	pneumonia			lolachat	lolachat	nabilatuk	lolachat
January	1070	0	m	lopedot	pneumonia			lopedot	okudud	nakapiripirit	amaler
January	1076	0	m	nakaale	pneumonia			nakaale	loregae	nakapiripirit	nakaale
January	1027	6	f	kopetatum	RTI			nakaale	loregae	nakapiripirit	nakaale
January	1044	21	f	nakaale	RTI			nakaale	loregae	nakapiripirit	nakaale
January	1062	3	f	tokora	RTI			tokora	kakomongole	nakapiripirit	tokora
January	1086	13	m	lopeduru	tinea vescicular			sakale	nabilatuk	nabilatuk	nayonaiangkalio
January	1055	26	f	alamacar	UTI			alamacar	loregae	nakapiripirit	nakaale
January	1065	18	f	moruathiya	UTI			alamacar	loregae	nakapiripirit	nakaale
January	1067	15	f	nakiloro	Uti			lokatapan	namalu	nakapiripirit	namalu
January	1069	36	m	kaiku	UTI			kaiku	namalu	nakapiripirit	amaler
January	1039	10	m	nabulenger				loasam	loregae	nakapiripirit	nabulenger
January	1066	7	f	kaiku				kaiku	namalu	nakapiripirit	amaler
January	1111	21	f	nakuri	brucellosis	amoebiasis		nakuri	lolachat	nabilatuk	lolachat
January	1097	1	f	lokatapan	SAM	anaemia	pneumonia	lokatapan	namalu	nakapiripirit	namalu
January	1134	10	m	losimit	brucellosis	Malaria		kosike	nabilatuk	nabilatuk	nayonaiangkalio
January	1147	2	m	nasiyonoit	RTI	Malaria		nasiyonoit	loregae	nakapiripirit	nakaale
January	1113	0	f	nasiyonoit	conjunctivitis	RTI		nasiyonoit	loregae	nakapiripirit	nakaale
January	1145	33	f	kokuwam	abcess			kokuwam	namalu	nakapiripirit	namalu
January	1143	0	f	moruanyamion	acute diarrhoea			moruanyamion	natirae	nabilatuk	natirae
January	1144	13	f	nasiyonoit	amoebiasis			nasiyonoit	loregae	nakapiripirit	nakaale
January	1144	34	f	nasiyonoit	amoebiasis			nasiyonoit	loregae	nakapiripirit	nakaale
January	1103	27	f	namalu	brucellosis			namalu	namalu	nakapiripirit	namalu
January	1120	6	m	lomorimor	brucellosis			lopedot	okudud	nakapiripirit	lomoruanyangae
January	1127	32	f	tokora	brucellosis			tokora	kakomongole	nakapiripirit	tokora
January	1139	49	f	naminit	brucellosis			okwapon	kakomongole	nakapiripirit	tokora
January	1151	22	f	chepusikenya	brucellosis					kween	0
January	1152	70	f	Lomorunyangae	Cellulitis			lokatapan	namalu	nakapiripirit	lomoruanyangae
January	1096	2	f	nawalangor	cough			loregae	loregae	nakapiripirit	nabulenger
January	1128	4	m	tokora	cough			tokora	kakomongole	nakapiripirit	tokora
January	1141	18	f	nabulenger	cough			loasam	loregae	nakapiripirit	nabulenger
January	1154	21	f	namalu	dental Caries			namalu	namalu	nakapiripirit	namalu
January	1118	70	f	tokora	enteric fever			tokora	kakomongole	nakapiripirit	tokora
January	1123	55	m	tokora	enteric fever			tokora	kakomongole	nakapiripirit	tokora
January	1151	23	f	nayonaeangikalio	enteric fever			kosike	nabilatuk	nabilatuk	nayonaiangkalio
January	1114	0	f	akwakori	gastro enteritis			kobeyon	loreng	nakapiripirit	nabulenger
January	1115	30	f	akwakori	gastro enteritis			kobeyon	loreng	nakapiripirit	nabulenger
January	1130	0	f	kobeyon	gastro enteritis			loreng	loregae	nakapiripirit	nabulenger
January	1132	0	m	naminit	gastro enteritis			okwapon	kakomongole	nakapiripirit	tokora
January	1152	1	f	Namalu	Heliminthiasis infection			namalu	namalu	nakapiripirit	namalu
January	1095	1	m	alamacar	Malaria			alamacar	loregae	nakapiripirit	nakaale
January	1108	4	m	loolung	Malaria			loasam	loregae	nakapiripirit	nabulenger
January	1109	23	m	kokuwam	Malaria			kokuwam	namalu	nakapiripirit	namalu
January	1110	4	f	naturum	Malaria			naturum	loregae	nakapiripirit	nabulenger
January	1121	8	m	nataparengan	Malaria			nataparengan	nataparengan	nabilatuk	nabilatuk
January	1133	1	f	namalu	Malaria			namalu	namalu	nakapiripirit	namalu
January	1135	7	m	loreng	Malaria			loreng	loregae	nakapiripirit	nabulenger
January	1155	2	f	nakaale	Malaria			nakaale	loregae	nakapiripirit	nakaale
January	1156	0	m	apeichorait	Malaria			akuyam	kakomongole	nakapiripirit	nakaale
January	1157	4	m	loreng	Malaria			loreng	loregae	nakapiripirit	nabulenger
January	1094	25	f	kopetatum	ms pain			nakaale	loregae	nakapiripirit	nakaale
January	1138	32	m	kaiku	ms Pain			kaiku	namalu	nakapiripirit	amaler
January	1158	3	f	nayoroit	ms pain			loasam	loregae	nakapiripirit	nabulenger
January	1159	26	m	nabilatuk	ms Pain			nabilatuk	nabilatuk	nabilatuk	nabilatuk
January	1122	4	f	apeichorait	pneumonia			akuyam	kakomongole	nakapiripirit	nakaale
January	1136		f	loreng	pneumonia			loreng	loregae	nakapiripirit	nabulenger
January	1125	1	m	tokora	RTI			tokora	kakomongole	nakapiripirit	tokora
January	1126	1	f	tokora	RTI			tokora	kakomongole	nakapiripirit	tokora
January	1117	17	f	nakapiripirit	UTI			nakapiripirit	nakapiripirit	nakapiripirit	nakapiripirit
January	1137	25	f	sakale	UTI			sakale	nabilatuk	nabilatuk	nayonaiangkalio
January	1146	50	m	kokuwam	UTI			kokuwam	namalu	nakapiripirit	namalu
January	1149	30	f	nabilatuk	UTI			nabilatuk	nabilatuk	nabilatuk	nabilatuk
January	1104	30	f	nabulenger				loasam	loregae	nakapiripirit	nabulenger
January	1107	32	m	kokuwam				kokuwam	namalu	nakapiripirit	namalu
January	1112	40	f	narukeny				okwapon	kakomongole	nakapiripirit	tokora
January	1116	38	f
January	1119	15	f	narukeny				okwapon	kakomongole	nakapiripirit	tokora
January	1179	16	f	namalu	brucellosis	amoebiasis		namalu	namalu	nakapiripirit	namalu
January	1196	48	f	Namoropus	UTI	arthritis		alamacar	loregae	nakapiripirit	nakaale
January	1161	0	m	tokora	Malaria	conjunctivitis		tokora	kakomongole	nakapiripirit	tokora
January	1156	88	m	Atari	PUD	pharyngitis				atari	0
January	1177	2	f	namalu	Malaria	skin infection		namalu	namalu	nakapiripirit	namalu
January	1166	70	m	kakomongole	Amoebiasis			kokomongole	kakomongole	nakapiripirit	tokora
January	1194	9	f	Nakaale	Amoebiasis			nakaale	loregae	nakapiripirit	nakaale
January	1163	1	m	nakapiripirit	bacterial infection			nakapiripirit	nakapiripirit	nakapiripirit	nakapiripirit
January	1156	22	f	nabulenger	brucellosis			loasam	loregae	nakapiripirit	nabulenger
January	1159	25	f	Atari	brucellosis					atari	0
January	1160	29	m	Atari	brucellosis					atari	0
January	1181	17	f	nakurobuin	brucellosis			moruanyamion	natirae	nabilatuk	natirae
January	1188	25	f	Nakiloro	Brucellosis			lokatapan	namalu	nakapiripirit	namalu
January	1167	0	f	nasiyonoit	cellulitis			nasiyonoit	loregae	nakapiripirit	nakaale
January	1183	0	m	alamacar	cough			alamacar	loregae	nakapiripirit	nakaale
January	1186	4	f	alamacar	cough			alamacar	loregae	nakapiripirit	nakaale
January	1168	9	m	akuyam	Giardiasis			akuyam	kakomongole	nakapiripirit	nakaale
January	1181	32	m	kokuwam	hepatitis B			kokuwam	namalu	nakapiripirit	namalu
January	1161	4	m	alamacar	Malaria			alamacar	loregae	nakapiripirit	nakaale
January	1174	3	m	naturum	Malaria			naturum	loregae	nakapiripirit	nabulenger
January	1175	4	f	lomorimor	Malaria			lopedot	okudud	nakapiripirit	lomoruanyangae
January	1189	0	f	Nawalangor	Malaria			loregae	loregae	nakapiripirit	nabulenger
January	1190	0	f	nayoroit	Malaria			loasam	loregae	nakapiripirit	nabulenger
January	1192	1	f	nakaale	Malaria			nakaale	loregae	nakapiripirit	nakaale
January	1193	2	m	naminit	Malaria			okwapon	kakomongole	nakapiripirit	tokora
January	1195	5	m	lomorunyangae	Malaria			lokatapan	namalu	nakapiripirit	lomoruanyangae
January	1171	60	m	alamacar	ms Pain			alamacar	loregae	nakapiripirit	nakaale
January	1176	60	f	lomorimor	ms Pain			lopedot	okudud	nakapiripirit	lomoruanyangae
January	1172	0	f	kopetatum	pneumonia			nakaale	loregae	nakapiripirit	nakaale
January	1178	0	m	namalu	pneumonia			namalu	namalu	nakapiripirit	namalu
January	1199	2	f	Unknown	Pneumonia						0
January	1165	29	m	Arecek	RTI			loasam	loregae	nakapiripirit	nakaale
January	1170	55	m	Kalapata	septicaemia			lokatapan	namalu	nakapiripirit	namalu
January	1180	1	f	alamacar	septicaemia			alamacar	loregae	nakapiripirit	nakaale
January	1184	9	f	Lomorimor	trauma			lopedot	okudud	nakapiripirit	lomoruanyangae
January	1164	25	m	nasiyonoit	UTI			nasiyonoit	loregae	nakapiripirit	nakaale
January	1187	22	f	nabulenger	UTI			loasam	loregae	nakapiripirit	nabulenger
January	1198	30	f	nabilatuk	UTI			nabilatuk	nabilatuk	nabilatuk	nabilatuk
January	1197	14	f	Nakaale	wound			nakaale	loregae	nakapiripirit	nakaale
January	1169	19	m	Alamacar				alamacar	loregae	nakapiripirit	nakaale
January	1173	32	m	Arecek				loasam	loregae	nakapiripirit	nakaale
January	1185	8	f	alamacar				alamacar	loregae	nakapiripirit	nakaale
January	1191	25	f	kokuwam				kokuwam	namalu	nakapiripirit	namalu
January	1230	0	f	alamacar	Malaria	gastro enteritis		alamacar	loregae	nakapiripirit	nakaale
January	1207	67	m	lomuchurus	UTI	giardiasis		loasam	loregae	nakapiripirit	nabulenger
January	1214	0	m	naturum	Malaria	lymphadenitis		naturum	loregae	nakapiripirit	nabulenger
January	1211	4	m	nakaale	Tinea Capitis	skin infection		nakaale	loregae	nakapiripirit	nakaale
January	1238	21	m	nabulenger	Malaria	UTI	amoebiasis	loasam	loregae	nakapiripirit	nabulenger				pneumonia
January	1221	20	f	nataparengan	amoebiasis			nataparengan	nataparengan	nabilatuk	nabilatuk
January	1223	5	m	alamacar	amoebiasis			alamacar	loregae	nakapiripirit	nakaale
January	1233	29	f	apeded	brucellosis			kokuwam	namalu	nakapiripirit	namalu
January	1212	0	m	kobeyon	cough			loreng	loregae	nakapiripirit	nabulenger
January	1235	0	f	lomorunyangae	cough			lokatapan	namalu	nakapiripirit	lomoruanyangae
January	1228	60	f	nakaale	dental Caries			nakaale	loregae	nakapiripirit	nakaale
January	1204	6	f	naburiekale	giardiasis			tokora	kakomongole	nakapiripirit	tokora
January	1203	5	f	naturum	Malaria			naturum	loregae	nakapiripirit	nabulenger
January	1208	57	f	Lolachat	Malaria			lolachat	lolachat	nabilatuk	lolachat
January	1222	0	f	nabulenger	Malaria			loasam	loregae	nakapiripirit	nabulenger
January	1226	2	m	nakaale	Malaria			nakaale	loregae	nakapiripirit	nakaale
January	1227	4	m	nakaale	Malaria			nakaale	loregae	nakapiripirit	nakaale
January	1236	1	m	naturum	Malaria			naturum	loregae	nakapiripirit	nabulenger
January	1234	30	f	chepusikenya	mastitis					kween	0
January	1202	60	f	akwakori	ms pain			kobeyon	loreng	nakapiripirit	nabulenger
January	1205	0	m	sakale	pneumonia			sakale	nabilatuk	nabilatuk	nayonaiangkalio
January	1209	22	m	namalu	pneumonia			namalu	namalu	nakapiripirit	namalu
January	1213	30	f	nakuri	pneumonia			nakuri	lolachat	nabilatuk	lolachat
January	1216	4	f	nakasien	pneumonia			nakaale	loregae	nakapiripirit	nakaale
January	1218	8	f	arecek	pneumonia			loasam	loregae	nakapiripirit	nakaale
January	1219	0	m	naturum	pneumonia			naturum	loregae	nakapiripirit	nabulenger
January	1225	64	f	namalu	pneumonia			namalu	namalu	nakapiripirit	namalu
January	1232	0	m	nataparengan	pneumonia			nataparengan	nataparengan	nabilatuk	nabilatuk
January	1237	4	f	naturum	pneumonia			naturum	loregae	nakapiripirit	nabulenger
January	1206	60	m	naliakat	RTI			okwapon	kakomongole	nakapiripirit	tokora
January	OC	3	m	nakaale	septicaemia			nakaale	loregae	nakapiripirit	nakaale
January	OC	24	f	nakaale	septicaemia			nakaale	loregae	nakapiripirit	nakaale
January	1224	35	f	sakale	UTI			sakale	nabilatuk	nabilatuk	nayonaiangkalio
January	1229	29	f	moruathiya	UTI			alamacar	loregae	nakapiripirit	nakaale
January	OC	48	m	alamacar	wound			alamacar	loregae	nakapiripirit	nakaale
January	1210	13	m	loregae				loregae	loregae	nakapiripirit	nabulenger
January	1215	43	f	losimit				kosike	nabilatuk	nabilatuk	nayonaiangkalio
January	1217	28	f	loasam				loasam	loregae	nakapiripirit	nabulenger
January	1220	24	f	loregae				loregae	loregae	nakapiripirit	nabulenger
February	36	1	m	Nakapiripirit	Pneumonia	Amoebiasis		nakapiripirit	nakapiripirit	nakapiripirit	nakapiripirit
February	38	7	m	Nakaale	Malaria	Dysentery		nakaale	loregae	nakapiripirit	nakaale
February	28	2	f	Kobeyon	Malaria	gastro enteritis		loreng	loregae	nakapiripirit	nabulenger
February	3	37	m	nakuyon	Malaria	Giardiasis		lokatapan	namalu	nakapiripirit	namalu
February	35	3	m	Nakapiripirit	Malaria	Giardiasis		nakapiripirit	nakapiripirit	nakapiripirit	nakapiripirit
February	43	0	m	Nataparengan	Malaria	Otitis Media		nataparengan	nataparengan	nabilatuk	nabilatuk
February	6	4	f	Alamacar	Amoebiasis	RTI		alamacar	loregae	nakapiripirit	nakaale
February	22	42	f	Namoropus	Amoebiasis	UTI		alamacar	loregae	nakapiripirit	nakaale
February	4	3	f	naliakat	Amoebiasis			okwapon	kakomongole	nakapiripirit	tokora
February	12	10	f	kaiku	amoebiasis			kaiku	namalu	nakapiripirit	amaler
February	20	12	f	loreng	amoebiasis			loreng	loregae	nakapiripirit	nabulenger
February	23	4	f	Namoropus	Amoebiasis			alamacar	loregae	nakapiripirit	nakaale
February	32	28	m	Nakapiripirit	Amoebiasis			nakapiripirit	nakapiripirit	nakapiripirit	nakapiripirit
February	1	39	m	Tokora	Brucellosis			tokora	kakomongole	nakapiripirit	tokora
February	34	21	f	Nakapiripirit	Brucellosis			nakapiripirit	nakapiripirit	nakapiripirit	nakapiripirit
February	7	3	m	Nakobekobe	cough			lokaala	nabilatuk	nabilatuk	nayonaiangkalio
February	13	12	f	Alamacar	Cough			alamacar	loregae	nakapiripirit	nakaale
February	29	65	m	naliakat	Cough			okwapon	kakomongole	nakapiripirit	tokora
February	32	2	F	Alamacar	Cough			alamacar	loregae	nakapiripirit	nakaale
February	19	30	m	nakaale	dysentery			nakaale	loregae	nakapiripirit	nakaale
February	21	20	f	namalu	enteric fever			namalu	namalu	nakapiripirit	namalu
February	14	9	m	alamacar	giardiasis			alamacar	loregae	nakapiripirit	nakaale
February	31	4	f	Alamacar	Giardiasis			alamacar	loregae	nakapiripirit	nakaale
February	2	25	m	akuyam	Malaria			akuyam	kakomongole	nakapiripirit	nakaale
February	5	27	m	Nakiloro	Malaria			lokatapan	namalu	nakapiripirit	namalu
February	16	0	f	alamacar	Malaria			alamacar	loregae	nakapiripirit	nakaale
February	17	11	f	Alamacar	Malaria			alamacar	loregae	nakapiripirit	nakaale
February	18	2	f	Nakaale	Malaria			nakaale	loregae	nakapiripirit	nakaale
February	19	8	m	Naturum	Malaria			naturum	loregae	nakapiripirit	nabulenger
February	24	2	f	Alamacar	Malaria			alamacar	loregae	nakapiripirit	nakaale
February	30	7	f	Alamacar	Malaria			alamacar	loregae	nakapiripirit	nakaale
February	40	20	m	Loasam	MS Pain			loasam	loregae	nakapiripirit	nabulenger
February	8	0	m	Nakoriete	Pneumonia			nasiyonoit	loregae	nakapiripirit	nakaale
February	15	5	f	alamacar	pneumonia			alamacar	loregae	nakapiripirit	nakaale
February	34	1	m	Nataparengan	Pneumonia			nataparengan	nataparengan	nabilatuk	nabilatuk
February	42	10	m	Lopeduru	RTI			sakale	nabilatuk	nabilatuk	nayonaiangkalio
February	39	60	m	Lomorunyangae				lokatapan	namalu	nakapiripirit	lomoruanyangae
February	88	6	f	Aayarec	Malaria	Amoebiasis
February	OC	0	f	alamacar	Malaria	anaemia		alamacar	loregae	nakapiripirit	nakaale
February	91	1	f	Naturum	pneumonia	Conjunctivitis		naturum	loregae	nakapiripirit	nabulenger
February	52	0	f	Lomorimor	Malaria	dermatitis		lopedot	okudud	nakapiripirit	lomoruanyangae
February	60	60	f	nabulenger	UTI	Dysentery		loasam	loregae	nakapiripirit	nabulenger
February	104	1	f	Nakaale	Malaria	skin infection		nakaale	loregae	nakapiripirit	nakaale
February	101	33	f	Kosike	Brucellosis	vaginal candidiasis		kosike	nabilatuk	nabilatuk	nayonaiangkalio
February	79	8	f	Nakapiripirit	amoebiasis			nakapiripirit	nakapiripirit	nakapiripirit	nakapiripirit
February	100	5	f	Kosike	amoebiasis			kosike	nabilatuk	nabilatuk	nayonaiangkalio
February	OC	0	f	nakaale	amoebiasis			nakaale	loregae	nakapiripirit	nakaale
February	69	18	f	Akwakori	brucellosis			kobeyon	loreng	nakapiripirit	nabulenger
February	57	0	f	Aoyareng	Cough			loreng	loregae	nakapiripirit	nabulenger
February	81	23	m	Kaiku	dysentery			kaiku	namalu	nakapiripirit	amaler
February	73	15	m	Nakapiripirit	Enteric fever			nakapiripirit	nakapiripirit	nakapiripirit	nakapiripirit
February	53	4	f	kamaturu	Malaria				lorengadwat	nabilatuk	lorengadwat
February	55	22	f	Nakasien	Malaria			nakaale	loregae	nakapiripirit	nakaale
February	104	23	f	nayoroit	Malaria			loasam	loregae	nakapiripirit	nabulenger
February	106	21	f	Kobeyon	Malaria			loreng	loregae	nakapiripirit	nabulenger
February	115	7	f	Nakaale	Malaria			nakaale	loregae	nakapiripirit	nakaale
February	126	4	m	Nakaale	Malaria			nakaale	loregae	nakapiripirit	nakaale
February	OC	0	f	alamacar	Malaria			alamacar	loregae	nakapiripirit	nakaale
February	119	28	f	Loreng	MS Pain			loreng	loregae	nakapiripirit	nabulenger
February	87	4	m	ALamacar	pneumonia			alamacar	loregae	nakapiripirit	nakaale
February	98	0	f	Alamacar	pneumonia			alamacar	loregae	nakapiripirit	nakaale
February	86	27	m	Akuyam	RTI			akuyam	kakomongole	nakapiripirit	nakaale
February	58	25	f	nabulenger	UTI			loasam	loregae	nakapiripirit	nabulenger
February	103	23	f	Lolachat	UTI			lolachat	lolachat	nabilatuk	lolachat
February	125	40	f	Kobeyon	UTI			loreng	loregae	nakapiripirit	nabulenger
February	84		f	Alamacar				alamacar	loregae	nakapiripirit	nakaale
February	85	17	m	Namoropus				alamacar	loregae	nakapiripirit	nakaale
February	OC	4	m	nakaale	Malaria			nakaale	loregae	nakapiripirit	nakaale
February	OC	3	m	nakaale	Tonsilitis			nakaale	loregae	nakapiripirit	nakaale
February	94	0	m	naturum	Malaria	acute Diarrhoea		naturum	loregae	nakapiripirit	nabulenger
February	118	0	m	lobooloin	Malaria	acute Diarrhoea		loreng	loregae	nakapiripirit	nabulenger
February	74	18	f	naturum	typhoid	amoebiasis		naturum	loregae	nakapiripirit	nabulenger
February	56	0	f	nasiyonoit	Acute Diarrhoea			nasiyonoit	loregae	nakapiripirit	nakaale
February	96	25	m	kokuwam	Amoebiasis			kokuwam	namalu	nakapiripirit	namalu
February	108	21	f	lomorimor	amoebiasis			lopedot	okudud	nakapiripirit	lomoruanyangae
February	115	35	f	lobooloin	arthritis			loreng	loregae	nakapiripirit	nabulenger
February	68	40	f	Nawalangor	Brucellosis			loregae	loregae	nakapiripirit	nabulenger
February	71	36	f	loregae	brucellosis			loregae	loregae	nakapiripirit	nabulenger
February	112	28	m	Lolachat	Brucellosis			lolachat	lolachat	nabilatuk	lolachat
February	127	60	f	Longaroi	brucellosis			kosike	nabilatuk	nabilatuk	nayonaiangkalio
February	76	0	f	sakale	cough			sakale	nabilatuk	nabilatuk	nayonaiangkalio
February	107	46	f	Kobeyon	Dental Caries			loreng	loregae	nakapiripirit	nabulenger
February	70	38	m	nakaale	enteric fever			nakaale	loregae	nakapiripirit	nakaale
February	105	21	m	namalu	gastro enteritis			namalu	namalu	nakapiripirit	namalu
February	51	3	f	alamacar	impetigo			alamacar	loregae	nakapiripirit	nakaale
February	99	2	m	nakasien	Malaria			nakaale	loregae	nakapiripirit	nakaale
February	80	76	m	Alibamun	ms Pain			tokora	kakomongole	nakapiripirit	tokora
February	128	25	m	Lomorimor	MS Pain			lopedot	okudud	nakapiripirit	lomoruanyangae
February	110	30	f	loreng	pharyngitis			loreng	loregae	nakapiripirit	nabulenger
February	63	0	m	lomorimor	pneumonia			lopedot	okudud	nakapiripirit	lomoruanyangae
February	66	21	f	nabulenger	pneumonia			loasam	loregae	nakapiripirit	nabulenger
February	78	0	f	Nakaale	Pneumonia			nakaale	loregae	nakapiripirit	nakaale
February	102	0	m	Namoropus	pneumonia			alamacar	loregae	nakapiripirit	nakaale
February	114	1	f	Lobooloin	Pneumonia			loreng	loregae	nakapiripirit	nabulenger
February	67	0	m	kobeyon	RTI			loreng	loregae	nakapiripirit	nabulenger
February	75	17	m	losimit	RTI			kosike	nabilatuk	nabilatuk	nayonaiangkalio
February	89	13	m	Nakasien	septicaemia			nakaale	loregae	nakapiripirit	nakaale
February	65	14	m	namalu	tinea corporis			namalu	namalu	nakapiripirit	namalu
February	92	17	f	nakaale	tinea corporis			nakaale	loregae	nakapiripirit	nakaale
February	57	62	m	naminit	UTI			okwapon	kakomongole	nakapiripirit	tokora
February	59	28	f	Kaiku	UTI			kaiku	namalu	nakapiripirit	amaler
February	83	60	m	nasiyonoit	UTI			nasiyonoit	loregae	nakapiripirit	nakaale
February	88	20	f	Nakasien	UTI			nakaale	loregae	nakapiripirit	nakaale
February	93	25	f	Loreng	UTI			loreng	loregae	nakapiripirit	nabulenger
February	111	23	f	nasiyonoit	UTI			nasiyonoit	loregae	nakapiripirit	nakaale
February	117	70	f	alamacar	UTI			alamacar	loregae	nakapiripirit	nakaale
February	121	25	f	Lopeduru	UTI			sakale	nabilatuk	nabilatuk	nayonaiangkalio
February	124	24	m	naturum	UTI			naturum	loregae	nakapiripirit	nabulenger
February	664	50	m	Lomorimor	UTI			lopedot	okudud	nakapiripirit	lomoruanyangae
February	49	60	m	alamacar	wound			alamacar	loregae	nakapiripirit	nakaale
February	41	14	f	nakaale				nakaale	loregae	nakapiripirit	nakaale
February	48	0	f	alamacar				alamacar	loregae	nakapiripirit	nakaale
February	50	0	m	nakaale				nakaale	loregae	nakapiripirit	nakaale
February	61	23	m	loasam				loasam	loregae	nakapiripirit	nabulenger
February	98	77	m	Nariko				alamacar	loregae	nakapiripirit	nakaale
February	116	40	m	kaiku				kaiku	namalu	nakapiripirit	amaler
February	120	3	m	lobooloin				loreng	loregae	nakapiripirit	nabulenger
February	122	25	f	lolachat				lolachat	lolachat	nabilatuk	lolachat
February	171	0	f	Lomorunyangae	Cough	Acute Diarrhoea		lokatapan	namalu	nakapiripirit	lomoruanyangae
February	197	0	f	nasiyonoit	Malaria	Acute Diarrhoea		nasiyonoit	loregae	nakapiripirit	nakaale
February	200	3	m	Loregae	Malaria	amoebiasis		loregae	loregae	nakapiripirit	nabulenger
February	181	47	m	Nawalangor	UTI	Amoebiasis		loregae	loregae	nakapiripirit	nabulenger
February	222	3	f	nabilatuk	Malaria	giardiasis		nabilatuk	nabilatuk	nabilatuk	nabilatuk
February	190	11	m	lobooloin	brucellosis	Malaria		loreng	loregae	nakapiripirit	nabulenger
February	156	0	m	Nataparengan	Conjunctivitis	Pneumonia		nataparengan	nataparengan	nabilatuk	nabilatuk
February	211	26	m	Lomorunyangae	Malaria	UTI		lokatapan	namalu	nakapiripirit	lomoruanyangae
February	130	40	m	alamacar	amoebiasis			alamacar	loregae	nakapiripirit	nakaale
February	150	18	m	Nakobekobe	Amoebiasis			lokaala	nabilatuk	nabilatuk	nayonaiangkalio
February	188	12	f	lolachat	amoebiasis			lolachat	lolachat	nabilatuk	lolachat
February	207	23	f	naliakat	Amoebiasis			okwapon	kakomongole	nakapiripirit	tokora
February	209	28	f	alamacar	amoebiasis			alamacar	loregae	nakapiripirit	nakaale
February	218	78	m	nabilatuk	amoebiasis			nabilatuk	nabilatuk	nabilatuk	nabilatuk
February	187	30	m	Loreng	Arthritis			loreng	loregae	nakapiripirit	nabulenger
February	137	40	f	nataparengan	brucellosis			nataparengan	nataparengan	nabilatuk	nabilatuk
February	206	18	m	aoyareng	brucellosis			loreng	loregae	nakapiripirit	nabulenger
February	158	63	f	Lomorimor	Cough			lopedot	okudud	nakapiripirit	lomoruanyangae
February	136	31	f	nasiyonoit	endocarditis			nasiyonoit	loregae	nakapiripirit	nakaale
February	272	38	f	napongae	endometritis			kosike	nabilatuk	nabilatuk	nayonaiangkalio
February	160	15	f	Nakiloro	Fungal Infection			lokatapan	namalu	nakapiripirit	namalu
February	198	0	m	nasiyonoit	gastro enteritis			nasiyonoit	loregae	nakapiripirit	nakaale
February	203	0	f	naturum	gastro enteritis			naturum	loregae	nakapiripirit	nabulenger
February	205	1	f	alamacar	gastro enteritis			alamacar	loregae	nakapiripirit	nakaale
February	258	0	m	naturum	gastro enteritis			naturum	loregae	nakapiripirit	nabulenger
February	154	25	f	Nachele	Giardiasis			lolachat	lolachat	nabilatuk	lolachat
February	212	42	f	Nataparengan	Gingivitis			nataparengan	nataparengan	nabilatuk	nabilatuk
February	182	2	m	lolachat	lymphadenitis			lolachat	lolachat	nabilatuk	lolachat
February	135	8	f	Nakaale	Malaria			nakaale	loregae	nakapiripirit	nakaale
February	155	29	f	Nachele	Malaria			lolachat	lolachat	nabilatuk	lolachat
February	169	0	f	nasiyonoit	Malaria			nasiyonoit	loregae	nakapiripirit	nakaale
February	178	4	m	Alamacar	Malaria			alamacar	loregae	nakapiripirit	nakaale
February	179	0	m	akuyam	Malaria			akuyam	kakomongole	nakapiripirit	nakaale
February	186	69	f	Loreng	Malaria			loreng	loregae	nakapiripirit	nabulenger
February	198	0	m	napuna	Malaria			sakale	nabilatuk	nabilatuk	natirae
February	199	55	f	Lomorimor	Malaria			lopedot	okudud	nakapiripirit	lomoruanyangae
February	201	3	m	Naminit	Malaria			okwapon	kakomongole	nakapiripirit	tokora
February	205	50	m	Alamacar	Malaria			alamacar	loregae	nakapiripirit	nakaale
February	221	10	f	alamacar	Malaria			alamacar	loregae	nakapiripirit	nakaale
February	255	18	f	nawalangor	mastitis			loregae	loregae	nakapiripirit	nabulenger
February	145	21	m	nadip	ms pain			tokora	kakomongole	nakapiripirit	tokora
February	146	70	m	alamacar	ms pain			alamacar	loregae	nakapiripirit	nakaale
February	133	0	m	akuyam	pneumonia			akuyam	kakomongole	nakapiripirit	nakaale
February	143	0	f	lomuchurus	Pneumonia			loasam	loregae	nakapiripirit	nabulenger
February	151	0	m	Lolachat	pneumonia			lolachat	lolachat	nabilatuk	lolachat
February	163	0	f	Nachele	Pneumonia			lolachat	lolachat	nabilatuk	lolachat
February	164	13	f	nasiyonoit	pneumonia			nasiyonoit	loregae	nakapiripirit	nakaale
February	166	1	m	Nakaale	Pneumonia			nakaale	loregae	nakapiripirit	nakaale
February	173	0	f	Nachele	pneumonia			lolachat	lolachat	nabilatuk	lolachat
February	212	0	f	Nakaale	Pneumonia			nakaale	loregae	nakapiripirit	nakaale
February	217	0	m	loreng	pneumonia			loreng	loregae	nakapiripirit	nabulenger
February	220	0	m	alamacar	pneumonia			alamacar	loregae	nakapiripirit	nakaale
February	245	0	m	lowatachin	pneumonia			lokatapan	namalu	nakapiripirit	namalu
February	169	70	f	Alibamun	polychymal disease			tokora	kakomongole	nakapiripirit	tokora
February	132	9	f	Lopeduru	uTI			sakale	nabilatuk	nabilatuk	nayonaiangkalio
February	134	43	f	Chepusikenya	UTI					kween	0
February	144	20	m	nasiyonoit	UTI			nasiyonoit	loregae	nakapiripirit	nakaale
February	148	46	m	moruita	UTI			moruita	moruita	nakapiripirit	moruita
February	152	30	f	nachele	UTI			lolachat	lolachat	nabilatuk	lolachat
February	204	26	m	Losimit	UTI			kosike	nabilatuk	nabilatuk	nayonaiangkalio
February	274	1	m	naturum	UTI			naturum	loregae	nakapiripirit	nabulenger
February	129	45	f	Tokora				tokora	kakomongole	nakapiripirit	tokora
February	142	60	m	Nawalangor				loregae	loregae	nakapiripirit	nabulenger
February	147	18	m	Lopeduru				sakale	nabilatuk	nabilatuk	nayonaiangkalio
February	159	50	f	Namalu				namalu	namalu	nakapiripirit	namalu
February	162	4	m	Alamacar				alamacar	loregae	nakapiripirit	nakaale
February	165	60	f	Nakapiripirit				nakapiripirit	nakapiripirit	nakapiripirit	nakapiripirit
February	167	40	m	nasiyonoit				nasiyonoit	loregae	nakapiripirit	nakaale
February	185		m	nasiyonoit				nasiyonoit	loregae	nakapiripirit	nakaale
February	211	8	f	Alamacar				alamacar	loregae	nakapiripirit	nakaale
February	244	14	f	nakaale				nakaale	loregae	nakapiripirit	nakaale
February	227	0	m	kakomongole	cough	Pneumonia		kokomongole	kakomongole	nakapiripirit	tokora
February	236	0	m	Kopetatum	Malaria	pneumonia		nakaale	loregae	nakapiripirit	nakaale
February	257	4	m	Naturum	Acute Diarrhoea			naturum	loregae	nakapiripirit	nabulenger
February	254	37	m	Alamacar	Amoebiasis			alamacar	loregae	nakapiripirit	nakaale
February	256	7	m	lokadwaran	amoebiasis			akuyam	kakomongole	nakapiripirit	lolachat
February	261	8	m	namalu	amoebiasis			namalu	namalu	nakapiripirit	namalu
February	262	7	m	namalu	amoebiasis			namalu	namalu	nakapiripirit	namalu
February	OC	55	m	alamacar	amoebiasis			alamacar	loregae	nakapiripirit	nakaale
February	OC	1	m	nakaale	bacterial infection			nakaale	loregae	nakapiripirit	nakaale
February	232	12	f	Moruanyamion	Brucellosis			moruanyamion	natirae	nabilatuk	natirae
February	246	27	f	lopedot	brucellosis			lopedot	okudud	nakapiripirit	amaler
February	247	28	f	Aayarec	Brucellosis
February	237	8	f	ajokokipi	cough			loregae	loregae	nakapiripirit	nabulenger
February	251	1	f	akuyam	cough			akuyam	kakomongole	nakapiripirit	nakaale
February	259	58	m	Naturum	Dental Caries			naturum	loregae	nakapiripirit	nabulenger
February	270	43	m	Namalu	Dental Caries			namalu	namalu	nakapiripirit	namalu
February	240	0	m	kokuwam	Dysentery			kokuwam	namalu	nakapiripirit	namalu
February	225	17	m	Lobulepeded	enteric fever			lokatapan	namalu	nakapiripirit	namalu
February	273	27	m	Tokora	Enteric fever			tokora	kakomongole	nakapiripirit	tokora
February	271	65	f	Namalu	Gastritis			namalu	namalu	nakapiripirit	namalu
February	226	30	m	naminit	Giardiasis			okwapon	kakomongole	nakapiripirit	tokora
February	265	2	m	alamacar	Giardiasis			alamacar	loregae	nakapiripirit	nakaale
February	224	9	m	Kobeyon	Malaria			loreng	loregae	nakapiripirit	nabulenger
February	229	6	m	Nakaale	Malaria			nakaale	loregae	nakapiripirit	nakaale
February	230	1	f	Alamacar	Malaria			alamacar	loregae	nakapiripirit	nakaale
February	252	22	f	Nakasien	Malaria			nakaale	loregae	nakapiripirit	nakaale
February	263	2	f	Lomorimor	Malaria			lopedot	okudud	nakapiripirit	lomoruanyangae
February	269	18	f	Lomorimor	Malaria			lopedot	okudud	nakapiripirit	lomoruanyangae
February	223	59	f	kakomokwee	ms Pain			naturum	loregae	nakapiripirit	nabulenger
February	228	59	f	nasiyonoit	ms Pain			nasiyonoit	loregae	nakapiripirit	nakaale
February	260	49	f	nabulenger	MS Pain			loasam	loregae	nakapiripirit	nabulenger
February	266	18	f	Napuna	MS Pain			sakale	nabilatuk	nabilatuk	natirae
February	235	0	f	nachele	pneumonia			lolachat	lolachat	nabilatuk	lolachat
February	239	2	m	kokuwam	Pneumonia			kokuwam	namalu	nakapiripirit	namalu
February	241	0	f	nasiyonoit	Pneumonia			nasiyonoit	loregae	nakapiripirit	nakaale
February	264	0	f	nawalangor	pneumonia			loregae	loregae	nakapiripirit	nabulenger
February	267	0	m	Namoropus	pneumonia			alamacar	loregae	nakapiripirit	nakaale
February	268	2	m	Nakaale	Pneumonia			nakaale	loregae	nakapiripirit	nakaale
February	237	1	m	nakapiripirit	skin infection			nakapiripirit	nakapiripirit	nakapiripirit	nakapiripirit
February	242	65	f	Alamacar	STI			alamacar	loregae	nakapiripirit	nakaale
February	243	55	m	Alamacar	STI			alamacar	loregae	nakapiripirit	nakaale
February	248	35	m	Nachele	STI			lolachat	lolachat	nabilatuk	lolachat
February	249	30	f	Nachele	STI			lolachat	lolachat	nabilatuk	lolachat
February	250	15	f	Nachele	STI			lolachat	lolachat	nabilatuk	lolachat
February	251	25	f	Nachele	STI			lolachat	lolachat	nabilatuk	lolachat
February	282	30	f	okwapon	UTI	brucellosis		okwapon	kakomongole	nakapiripirit	tokora
February	283	1	f	nakuyon	pneumonia	giardiasis		lokatapan	namalu	nakapiripirit	namalu
February	294	0	m	alamacar	Malaria	otitis media	gastro enteritis	alamacar	loregae	nakapiripirit	nakaale
February	316	30	m	namalu	pneumonia	TB		namalu	namalu	nakapiripirit	namalu
February	277	42	m	Nakaale	Malaria	wound		nakaale	loregae	nakapiripirit	nakaale
February	310	3	f	alamacar	Amoebiasis			alamacar	loregae	nakapiripirit	nakaale
February	295	36	f	Naminit	brucellosis			okwapon	kakomongole	nakapiripirit	tokora
February	299	48	f	nawalangor	brucellosis			loregae	loregae	nakapiripirit	nabulenger
February	300	8	m	Moruanyamion	Brucellosis			moruanyamion	natirae	nabilatuk	natirae
February	313	26	m	Alamacar	brucellosis			alamacar	loregae	nakapiripirit	nakaale
February	315	0	m	Akuyam	cough			akuyam	kakomongole	nakapiripirit	nakaale
February	289	20	f	namalu	dental Caries			namalu	namalu	nakapiripirit	namalu
February	297	70	m	Lomorimor	dysentery			lopedot	okudud	nakapiripirit	lomoruanyangae
February	348	48	f	Namoropus	enteric fever			alamacar	loregae	nakapiripirit	nakaale
February	304	3	f	alamacar	gastro enteritis			alamacar	loregae	nakapiripirit	nakaale
February	307	6	f	Tokora	Giardiasis			tokora	kakomongole	nakapiripirit	tokora
February	311	40	f	Akuyam	Giardiasis			akuyam	kakomongole	nakapiripirit	nakaale
February	292	60	f	Namalu	hypertension			namalu	namalu	nakapiripirit	namalu
February	287	15	m	loasam	Malaria			loasam	loregae	nakapiripirit	nabulenger
February	298	3	m	loregae	Malaria			loregae	loregae	nakapiripirit	nabulenger
February	301	1	f	alamacar	Malaria			alamacar	loregae	nakapiripirit	nakaale
February	303	1	m	nakuri	Malaria (severe)			nakuri	lolachat	nabilatuk	lolachat
February	288	28	m	Loasam	ms Pain			loasam	loregae	nakapiripirit	nabulenger
February	309	46	m	Naturum	MS Pain			naturum	loregae	nakapiripirit	nabulenger
February	285	38	f	Alamacar	Otitis Media			alamacar	loregae	nakapiripirit	nakaale
February	278	10	f	nachele	pneumonia			lolachat	lolachat	nabilatuk	lolachat
February	294	0	m	nawalangor	pneumonia			loregae	loregae	nakapiripirit	nabulenger
February	302	64	f	Namalu	pneumonia			namalu	namalu	nakapiripirit	namalu
February	308	1	f	Loreng	pneumonia			loreng	loregae	nakapiripirit	nabulenger
February	319	0	m	nakasien	pneumonia			nakaale	loregae	nakapiripirit	nakaale
February	306	0	m	naturukan	septicaemia			nakaale	loregae	nakapiripirit	nakaale
February	317	1	f	namalu	skin infection			namalu	namalu	nakapiripirit	namalu
February	284	22	m	namalu	UTI			namalu	namalu	nakapiripirit	namalu
February	318	28	f	namalu	UTI			namalu	namalu	nakapiripirit	namalu
February	290	22	f	nakuri				nakuri	lolachat	nabilatuk	lolachat
February	291	60	f	Namalu				namalu	namalu	nakapiripirit	namalu
February	296	51	m	Namalu				namalu	namalu	nakapiripirit	namalu
February	312	25	f	akuyam				akuyam	kakomongole	nakapiripirit	nakaale
February	348	20	f	Lomorimor	UTI	Amoebiasis		lopedot	okudud	nakapiripirit	lomoruanyangae
February	354	1	f	Namalu	Malaria	Conjunctivitis		namalu	namalu	nakapiripirit	namalu
February	355	1	f	Nataparengan	pneumonia	conjunctivitis		nataparengan	nataparengan	nabilatuk	nabilatuk
February	338	2	f	Kobeyon	Malaria	Giardiasis		loreng	loregae	nakapiripirit	nabulenger
February	351	11	f	Alamacar	Malaria	Giardiasis		alamacar	loregae	nakapiripirit	nakaale
February	333	48	f	moruita	hypertension	PUD		moruita	moruita	nakapiripirit	moruita
February	350	0	f	Nakaale	Cough	Tinea Corporis		nakaale	loregae	nakapiripirit	nakaale
February	357	17	m	tokora	UTI	tinea corporis		tokora	kakomongole	nakapiripirit	tokora
February	337	4	f	nakuyon	Malaria	Tonsilitis		lokatapan	namalu	nakapiripirit	namalu
February	327	16	f	lokomait	Malaria	UTI		lokatapan	namalu	nakapiripirit	namalu
February	345	24	f	Nakaale	Acute Diarrhoea			nakaale	loregae	nakapiripirit	nakaale
February	334	30	m	Loreng	Arthritis			loreng	loregae	nakapiripirit	nabulenger
February	323	8	f	lobooloin	brucellosis			loreng	loregae	nakapiripirit	nabulenger
February	352	25	f	Namalu	brucellosis			namalu	namalu	nakapiripirit	namalu
February	347	6	f	Nakaale	conjunctivitis			nakaale	loregae	nakapiripirit	nakaale
February	322	48	m	Namalu	Dental Caries			namalu	namalu	nakapiripirit	namalu
February	332	48	m	Namalu	Dental Caries			namalu	namalu	nakapiripirit	namalu
February	339	46	f	Kobeyon	Dental Caries			loreng	loregae	nakapiripirit	nabulenger
February	336	0	f	Kude	Dysentery			kosike	nabilatuk	nabilatuk	nayonaiangkalio
February	326	71	f	Lokatapan	Enteric fever			lokatapan	namalu	nakapiripirit	namalu
February	329	8	f	nabilatuk	enteric fever			nabilatuk	nabilatuk	nabilatuk	nabilatuk
February	344	0	m	Naturum	Giardiasis			naturum	loregae	nakapiripirit	nabulenger
February	355	60	f	Aoyareng	Giardiasis			loreng	loregae	nakapiripirit	nabulenger
February	342	35	f	Lobooloin	Lipoma			loreng	loregae	nakapiripirit	nabulenger
February	331	25	f	Alamacar	Malaria			alamacar	loregae	nakapiripirit	nakaale
February	346	3	m	naliakat	Malaria			okwapon	kakomongole	nakapiripirit	tokora
February	353	2	f	Aoyareng	Oral thrush			loreng	loregae	nakapiripirit	nabulenger
February	324	2	m	Nawalangor	Pneumonia			loregae	loregae	nakapiripirit	nabulenger
February	341	0	f	Nakaumeiumei	Pneumonia			loasam	loregae	nakapiripirit	nabulenger
February	549	21	f	Moruanyamion	Pneumonia			moruanyamion	natirae	nabilatuk	natirae
February	356	9	m	tokora	skin infection			tokora	kakomongole	nakapiripirit	tokora
February	328	29	f	loyaraboth	UTI			akuyam	kakomongole	nakapiripirit	nakaale
February	343	2	f	lomuchurus	UTI			loasam	loregae	nakapiripirit	nabulenger
February	330	16	f	akuyam				akuyam	kakomongole	nakapiripirit	nakaale
February	335	22	f	Nakasien				nakaale	loregae	nakapiripirit	nakaale
February	432	43	f	Nakaale	Malaria	cough		nakaale	loregae	nakapiripirit	nakaale
February	429	0	f	Nakaale	Malaria	Oral candida		nakaale	loregae	nakapiripirit	nakaale
February	396	0	m	akuyam	Conjunctivitis	Pneumonia		akuyam	kakomongole	nakapiripirit	nakaale
February	OC	0	m	alamacar	Malaria (severe)	pneumonia		alamacar	loregae	nakapiripirit	nakaale
February	424	20	f	Namalu	giardiasis	vaginal candidiasis		namalu	namalu	nakapiripirit	namalu
February	395	2	f	Akuyam	Abcess			akuyam	kakomongole	nakapiripirit	nakaale
February	372	22	m	Lodoketangitomei	Brucellosis			tokora	kakomongole	nakapiripirit	tokora
February	404	0	m	Naturum	conjunctivitis			naturum	loregae	nakapiripirit	nabulenger
February	377	9	m	Nakaale	Cough			nakaale	loregae	nakapiripirit	nakaale
February	398	20	f	Kopetatum	Cough			nakaale	loregae	nakapiripirit	nakaale
February	406	14	m	Namalu	Dental Caries			namalu	namalu	nakapiripirit	namalu
February	375	11	f	Alamacar	Dysentery			alamacar	loregae	nakapiripirit	nakaale
February	393	21	m	Nawalangor	Dysentery			loregae	loregae	nakapiripirit	nabulenger
February	414	0	f	Nakaale	dysentery			nakaale	loregae	nakapiripirit	nakaale
February	415	1	m	Nakaale	dysentery			nakaale	loregae	nakapiripirit	nakaale
February	381	0	f	Aayarec	Malaria
February	OC	1	m	moruathiya	Malaria (severe)			alamacar	loregae	nakapiripirit	nakaale
February	OC	25	f	naturum	Malaria (severe)			naturum	loregae	nakapiripirit	nabulenger
February	410	0	m	akuyam	pneumonia			akuyam	kakomongole	nakapiripirit	nakaale
February	419	1	m	Moruathiya	Pneumonia			alamacar	loregae	nakapiripirit	nakaale
February	402	8	f	Kanangakinoi	RTI			moruanyamion	natirae	nabilatuk	natirae
February	376	62	m	Naminit	UTI			okwapon	kakomongole	nakapiripirit	tokora
February	392	22	f	Kaiku	UTI			kaiku	namalu	nakapiripirit	amaler
February	393	17	f	Lobooloin	UTI			loreng	loregae	nakapiripirit	nabulenger
February	397	50	f	Alamacar	UTI			alamacar	loregae	nakapiripirit	nakaale
February	399	1	f	kopetatum	oral Candida	acute Diarrhoea		nakaale	loregae	nakapiripirit	nakaale
February	379	49	f	Lopedot	RTI	Arthritis		lopedot	okudud	nakapiripirit	amaler
February	385	4	f	Loyaraboth	Malaria	cough	Pneumonia	akuyam	kakomongole	nakapiripirit	nakaale
February	413	0	f	naturum	Malaria	gastro enteritis		naturum	loregae	nakapiripirit	nabulenger
February	409	0	f	akuyam	pneumonia	gastro enteritis		akuyam	kakomongole	nakapiripirit	nakaale
February	427	41	m	nakapiripirit	PUD	gastro enteritis		nakapiripirit	nakapiripirit	nakapiripirit	nakapiripirit
February	421	27	m	Kaiku	Enteric fever	Giardiasis		kaiku	namalu	nakapiripirit	amaler
February	386	2	m	Namatata	Malaria	Giardiasis		kokuwam	namalu	nakapiripirit	namalu
February	417	0	m	Kawolobu	Pneumonia	Oral thrush		kokuwam	namalu	nakapiripirit	namalu
February	371	20	f	kosike	brucellosis	trauma		kosike	nabilatuk	nabilatuk	nayonaiangkalio
February	422	0	m	Tokora	Acute Diarrhoea			tokora	kakomongole	nakapiripirit	tokora
February	402	8	f	naturum	amoebiasis			naturum	loregae	nakapiripirit	nabulenger
February	426	3	m	nakapiripirit	amoebiasis			nakapiripirit	nakapiripirit	nakapiripirit	nakapiripirit
February	526	24	f	Lobooloin	Amoebiasis			loreng	loregae	nakapiripirit	nabulenger
February	556	9	f	Namalu	Amoebiasis			namalu	namalu	nakapiripirit	namalu
February	558	13	f	Alamacar	Amoebiasis			alamacar	loregae	nakapiripirit	nakaale
February	370	70	f	nakaale	coryza			nakaale	loregae	nakapiripirit	nakaale
February	389	21	m	moruathiya	coryza			alamacar	loregae	nakapiripirit	nakaale
February	400	1	f	akuyam	cough			akuyam	kakomongole	nakapiripirit	nakaale
February	418	0	m	nawalangor	cough			loregae	loregae	nakapiripirit	nabulenger
February	417	4	m	nakapiripirit	dermatitis			nakapiripirit	nakapiripirit	nakapiripirit	nakapiripirit
February	380	20	f	acelel	enteric fever			tokora	kakomongole	nakapiripirit	tokora
February	411	20	f	nayoroit	enteric fever			loasam	loregae	nakapiripirit	nabulenger
February	415	12	f	kanangakinoi	enteric fever			moruanyamion	natirae	nabilatuk	natirae
February	420	26	m	nabilatuk	enteric fever			nabilatuk	nabilatuk	nabilatuk	nabilatuk
February	360	40	f	nawalangor	gastritis			loregae	loregae	nakapiripirit	nabulenger
February	363	0	m	nasiyonoit	gastro enteritis			nasiyonoit	loregae	nakapiripirit	nakaale
February	407	0	m	loreng	gastro enteritis			loreng	loregae	nakapiripirit	nabulenger
February	408	1	f	alamacar	gastro enteritis			alamacar	loregae	nakapiripirit	nakaale
February	368	30	f	alamacar	giardiasis			alamacar	loregae	nakapiripirit	nakaale
February	362	0	f	naturum	lymphadenitis			naturum	loregae	nakapiripirit	nabulenger
February	361	1	f	lomorimor	Malaria			lopedot	okudud	nakapiripirit	lomoruanyangae
February	388	31	m	alamacar	Malaria			alamacar	loregae	nakapiripirit	nakaale
February	521	80	m	Moruanyamion	Malaria			moruanyamion	natirae	nabilatuk	natirae
February	361	70	m	nawalangor	ms Pain			loregae	loregae	nakapiripirit	nabulenger
February	364	5	f	kosike	pneumonia			kosike	nabilatuk	nabilatuk	nayonaiangkalio
February	423	0	m	lokitela	pneumonia			lotaruku	lolachat	nabilatuk	lolachat
February	539	0	m	Nawalangor	Pneumonia			loregae	loregae	nakapiripirit	nabulenger
February	373	76	m	Alibamun	RTI			tokora	kakomongole	nakapiripirit	tokora
February	378	30	m	nakaale	RTI			nakaale	loregae	nakapiripirit	nakaale
February	374	24	m	Alibamun	UTI			tokora	kakomongole	nakapiripirit	tokora
February	412	35	m	namalu	UTI			namalu	namalu	nakapiripirit	namalu
February	543	5	f	Lolachat	UTI			lolachat	lolachat	nabilatuk	lolachat
February	557	21	f	Lokitela	UTI			lotaruku	lolachat	nabilatuk	lolachat
February	403	4	f	alamacar				alamacar	loregae	nakapiripirit	nakaale
February	478	22	f	loreng	brucellosis	amoebiasis		loreng	loregae	nakapiripirit	nabulenger
February	496	40	f	nasiyonoit	otitis media	amoebiasis	giardiasis	nasiyonoit	loregae	nakapiripirit	nakaale
February	513	40	m	Atari	UTI	amoebiasis	tinea corporis			atari	0
February	488	1	f	lokitela	Lymphadenitis	conjunctivitis		lotaruku	lolachat	nabilatuk	lolachat
February	487	26	f	kokuwam	amoebiasis	giardiasis		kokuwam	namalu	nakapiripirit	namalu
February	514	73	m	bulambuli	amoebiasis	RTI				bulambuli	0
February	495	19	f	Namalu SSS	Malaria	tinea Corporis		nakaale	loregae	nakapiripirit	nakaale
February	438	8	f	kokuwam	amoebiasis			kokuwam	namalu	nakapiripirit	namalu
February	472	8	f	Alamacar	Amoebiasis			alamacar	loregae	nakapiripirit	nakaale
February	497	20	f	naliakat	animal bite			okwapon	kakomongole	nakapiripirit	tokora
February	464	60	f	lobooloin	brucellosis			loreng	loregae	nakapiripirit	nabulenger
February	465	65	f	Lobooloin	Brucellosis			loreng	loregae	nakapiripirit	nabulenger
February	511	0	m	alamacar	conjunctivitis			alamacar	loregae	nakapiripirit	nakaale
February	454	0	f	alamacar	coryza			alamacar	loregae	nakapiripirit	nakaale
February	459	70	m	alamacar	gastro enteritis			alamacar	loregae	nakapiripirit	nakaale
February	474	0	m	Nabukut	gastro enteritis			loreng	loregae	nakapiripirit	nabulenger
February	510	1	m	akuyam	gastro enteritis			akuyam	kakomongole	nakapiripirit	nakaale
February	516	1	m	tokora	gastro enteritis			tokora	kakomongole	nakapiripirit	tokora
February	517	0	f	nakasien	gastro enteritis			nakaale	loregae	nakapiripirit	nakaale
February	519	1	m	naturum	gastro enteritis			naturum	loregae	nakapiripirit	nabulenger
February	455	3	m	nakasien	giardiasis			nakaale	loregae	nakapiripirit	nakaale
February	518	3	f	nabilatuk	giardiasis			nabilatuk	nabilatuk	nabilatuk	nabilatuk
February	451	25	f	alamacar	Malaria			alamacar	loregae	nakapiripirit	nakaale
February	470	1	m	alamacar	Malaria			alamacar	loregae	nakapiripirit	nakaale
February	495	2	f	Lokadon	Malaria			alamacar	loregae	nakapiripirit	nakaale
February	489	0	m	lolachat	Malaria (severe)			lolachat	lolachat	nabilatuk	lolachat
February	463	35	f	Kosike	MS Pain			kosike	nabilatuk	nabilatuk	nayonaiangkalio
February	508	23	f	Losimit	MS Pain			kosike	nabilatuk	nabilatuk	nayonaiangkalio
February	509	65	f	Tokora	MS Pain			tokora	kakomongole	nakapiripirit	tokora
February	452	0	m	loreng	oral Candida			loreng	loregae	nakapiripirit	nabulenger
February	436	10	f	alamacar	pneumonia			alamacar	loregae	nakapiripirit	nakaale
February	437	2	m	alamacar	pneumonia			alamacar	loregae	nakapiripirit	nakaale
February	466	19	m	nasiyonoit	pneumonia			nasiyonoit	loregae	nakapiripirit	nakaale
February	475	0	f	akwakori	pneumonia			kobeyon	loreng	nakapiripirit	nabulenger
February	491	0	m	Nachele	pneumonia			lolachat	lolachat	nabilatuk	lolachat
February	493	0	m	Kanangakinoi	pneumonia			moruanyamion	natirae	nabilatuk	natirae
February	494	0	m	Kanangakinoi	pneumonia			moruanyamion	natirae	nabilatuk	natirae
February	512	0	m	sakale	pneumonia			sakale	nabilatuk	nabilatuk	nayonaiangkalio
February		8	m	tokora	pneumonia			tokora	kakomongole	nakapiripirit	tokora
February	436	3	f	lokeruman	septicaemia			okwapon	kakomongole	nakapiripirit	tokora
February	461	29	m	Lokatapan	uTI			lokatapan	namalu	nakapiripirit	namalu
February	469	30	f	Lolachat	uTI			lolachat	lolachat	nabilatuk	lolachat
February	479	52	m	lolachat	UTI			lolachat	lolachat	nabilatuk	lolachat
February	490	29	f	nakoriete	UTI			nasiyonoit	loregae	nakapiripirit	nakaale
February	432	30	m	namalu				namalu	namalu	nakapiripirit	namalu
February	473	16	f	nasiyonoit				nasiyonoit	loregae	nakapiripirit	nakaale
February	546	0	m	loregae	gastro enteritis	conjunctivitis		loregae	loregae	nakapiripirit	nabulenger
February	524	0	m	nakaale	conjunctivitis	cough		nakaale	loregae	nakapiripirit	nakaale
February	544	1	f	ajokokipi	Malaria	gastro enteritis		loregae	loregae	nakapiripirit	nabulenger
February	530	3	f	nakaale	Malaria	giardiasis		nakaale	loregae	nakapiripirit	nakaale
February	538	1	m	nawalangor	otitis media	Malaria		loregae	loregae	nakapiripirit	nabulenger
February	531	0	f	Apeichorait	Malaria	pneumonia		akuyam	kakomongole	nakapiripirit	nakaale
February	537	3	m	Alamacar	Malaria	pneumonia		alamacar	loregae	nakapiripirit	nakaale
February	554	25	f	Lokatapan	amoebiasis	uti		lokatapan	namalu	nakapiripirit	namalu
February	550	29	f	lomuchurus	Malaria	UTI		loasam	loregae	nakapiripirit	nabulenger
February	520	1	f	nakasien	acute diarrhoea			nakaale	loregae	nakapiripirit	nakaale
February	525	11	m	Nakaale	Bacterial infection			nakaale	loregae	nakapiripirit	nakaale
February	541	24	f	apeded	brucellosis			kokuwam	namalu	nakapiripirit	namalu
February	551	62	m	Namalu	burn			namalu	namalu	nakapiripirit	namalu
February	527	0	m	nasiyonoit	cough			nasiyonoit	loregae	nakapiripirit	nakaale
February	534	14	f	Nakapiripirit	Cough			nakapiripirit	nakapiripirit	nakapiripirit	nakapiripirit
February	522	32	f	kaiku	enteric fever			kaiku	namalu	nakapiripirit	amaler
February	535	28	f	alamacar	giardiasis			alamacar	loregae	nakapiripirit	nakaale
February	523	4	f	naturum	Malaria			naturum	loregae	nakapiripirit	nabulenger
February	536	3	f	alamacar	Malaria			alamacar	loregae	nakapiripirit	nakaale
February	548	2	f	lomorunyangae	Malaria			lokatapan	namalu	nakapiripirit	lomoruanyangae
February	529	30	m	Alamacar	MS Pain			alamacar	loregae	nakapiripirit	nakaale
February	OC		m	lokadon	ms pain			alamacar	loregae	nakapiripirit	nakaale
February	549	0	m	kawolobu	Tinea Capitis			kokuwam	namalu	nakapiripirit	namalu
February	547	0	m	sakale	umbilical infection			sakale	nabilatuk	nabilatuk	nayonaiangkalio
February	533	31	f	akuyam	UTI			akuyam	kakomongole	nakapiripirit	nakaale
February	552	30	f	Naturum	UTI			naturum	loregae	nakapiripirit	nabulenger
February	555	30	f	napongae	UTI			kosike	nabilatuk	nabilatuk	nayonaiangkalio
February	559	6	f	losimit	UTI			kosike	nabilatuk	nabilatuk	nayonaiangkalio
February	532	55	m	Alamacar				alamacar	loregae	nakapiripirit	nakaale
February	553	6	m
February	581	0	f	Apeichorait	Malaria	acute Diarrhoea		akuyam	kakomongole	nakapiripirit	nakaale
February	570	2	f	Nataparengan	Pneumonia	Acute Diarrhoea		nataparengan	nataparengan	nabilatuk	nabilatuk
February	573	23	m	Apeichorait	Malaria	Amoebiasis		akuyam	kakomongole	nakapiripirit	nakaale
February	602	49	m	kanangakinoi	wound	animal bite		moruanyamion	natirae	nabilatuk	natirae
February	568	7	f	namalu	Malaria	dental Caries		namalu	namalu	nakapiripirit	namalu
February	579	20	f	kobeyon	UTI	epistaxis		loreng	loregae	nakapiripirit	nabulenger
February	565	25	f	alamacar	amoebiasis	giardiasis	UTI	alamacar	loregae	nakapiripirit	nakaale
February	576	17	f	lokwakwa	amoebiasis	giardiasis		alamacar	loregae	nakapiripirit	nakaale
February	586	1	f	Nakayot	UTI	Malaria	Tinea Corporis	kokuwam	namalu	nakapiripirit	namalu
February	605	4	f	Nawalangor	Malaria	pneumonia		loregae	loregae	nakapiripirit	nabulenger
February	598	3	m	Alamacar	pneumonia	tinea Corporis		alamacar	loregae	nakapiripirit	nakaale
February	569	35	m	Alamacar	Amoebiasis	UTI		alamacar	loregae	nakapiripirit	nakaale
February	643	65	f	nakaale	giardiasis	UTI		nakaale	loregae	nakapiripirit	nakaale
February	624	72	m	loasam	amoebiasis			loasam	loregae	nakapiripirit	nabulenger
February	561	39	m	loregae	brucellosis			loregae	loregae	nakapiripirit	nabulenger
February	588	59	f	lobooloin	brucellosis			loreng	loregae	nakapiripirit	nabulenger
February	603	17	f	Arecek	Brucellosis			loasam	loregae	nakapiripirit	nakaale
February	562	0	m	naturum	cough			naturum	loregae	nakapiripirit	nabulenger
February	600	4	m	Namalu	cough			namalu	namalu	nakapiripirit	namalu
February	563	38	m	kocholikokoi	dental Caries			kokuwam	namalu	nakapiripirit	namalu
February	592	30	f	Nakaale	gastro enteritis			nakaale	loregae	nakapiripirit	nakaale
February	647	48	f	napongae	giardiasis			kosike	nabilatuk	nabilatuk	nayonaiangkalio
February	574	2	f	alamacar	Malaria			alamacar	loregae	nakapiripirit	nakaale
February	583	4	m	aoyareng	Malaria			loreng	loregae	nakapiripirit	nabulenger
February	590	0	m	Nawalangor	Malaria			loregae	loregae	nakapiripirit	nabulenger
February	591	32	f	Nawalangor	Malaria			loregae	loregae	nakapiripirit	nabulenger
February	598	20	f	nakaale	Malaria			nakaale	loregae	nakapiripirit	nakaale
February	599	1	f	lobooloin	Malaria			loreng	loregae	nakapiripirit	nabulenger
February	601	0	m	alamacar	Malaria			alamacar	loregae	nakapiripirit	nakaale
February	655	2	m	lomorimor	Malaria			lopedot	okudud	nakapiripirit	lomoruanyangae
February	666	3	f	alamacar	Malaria			alamacar	loregae	nakapiripirit	nakaale
February	571	21	f	Akwakori	MS Pain			kobeyon	loreng	nakapiripirit	nabulenger
February	577	22	f	nasiyonoit	MS Pain			nasiyonoit	loregae	nakapiripirit	nakaale
February	589	35	f	Nawalangor	ms Pain			loregae	loregae	nakapiripirit	nabulenger
February	606	23	f	Cucu	MS Pain			cucu	nabilatuk	nabilatuk	nabilatuk
February	560	0	f	Arecek	Pneumonia			loasam	loregae	nakapiripirit	nakaale
February	580	0	m	ajokokipi	pneumonia			loregae	loregae	nakapiripirit	nabulenger
February	594	0	m	kaiku	pneumonia			kaiku	namalu	nakapiripirit	amaler
February	596	0	m	Kanangakinoi	pneumonia			moruanyamion	natirae	nabilatuk	natirae
February	597	0	f	kopetatum	pneumonia			nakaale	loregae	nakapiripirit	nakaale
February	638	0	m	nakaale	pneumonia			nakaale	loregae	nakapiripirit	nakaale
February	640	0	f	loreng	pneumonia			loreng	loregae	nakapiripirit	nabulenger
February	564	80	f	loasam	UTI			loasam	loregae	nakapiripirit	nabulenger
February	567	20	f	namalu	UTI			namalu	namalu	nakapiripirit	namalu
February	584	67	f	Namalu	UTI			namalu	namalu	nakapiripirit	namalu
February	636	65	m	nakobekobe	UTI			lokaala	nabilatuk	nabilatuk	nayonaiangkalio
February	575	60	m	nakaale	wound			nakaale	loregae	nakapiripirit	nakaale
February	582	40	f	Akuyam				akuyam	kakomongole	nakapiripirit	nakaale
February	587	45	f	Alamacar				alamacar	loregae	nakapiripirit	nakaale
February	595	45	f	Kanangakinoi				moruanyamion	natirae	nabilatuk	natirae
February	641	0	f	ajokokipi	Malaria	abcess		loregae	loregae	nakapiripirit	nabulenger
February	642	42	m	naliakat	UTI	conjunctivitis		okwapon	kakomongole	nakapiripirit	tokora
February	635	24	f	naturum	Malaria	dental Caries		naturum	loregae	nakapiripirit	nabulenger
February	618	60	m	Nakapiripirit	Diabetes	Hypertension		nakapiripirit	nakapiripirit	nakapiripirit	nakapiripirit
February	622	0	m	Nawalangor	cough	Pneumonia		loregae	loregae	nakapiripirit	nabulenger
February	645	2	f	alamacar	Malaria	pneumonia		alamacar	loregae	nakapiripirit	nakaale
February	614	26	f	Chepusikenya	UTI	vaginal candidiasis				kween	0
February	629	34	m	Alamacar	Amoebiasis			alamacar	loregae	nakapiripirit	nakaale
February	607	30	f	Naturum	brucellosis			naturum	loregae	nakapiripirit	nabulenger
February	610	48	m	Loreng	brucellosis			loreng	loregae	nakapiripirit	nabulenger
February	611	70	m	Tokora	brucellosis			tokora	kakomongole	nakapiripirit	tokora
February	630		f	losimit	brucellosis			kosike	nabilatuk	nabilatuk	nayonaiangkalio
February	637	55	f	Lobooloin	brucellosis			loreng	loregae	nakapiripirit	nabulenger
February	639	0	f	Lomorunyangae	cough			lokatapan	namalu	nakapiripirit	lomoruanyangae
February	408	14	m	namalu	dental Caries			namalu	namalu	nakapiripirit	namalu
February	623	30	f	kobeyon	dental Caries			loreng	loregae	nakapiripirit	nabulenger
February	651	12	m	ajokokipi	dental Caries			loregae	loregae	nakapiripirit	nabulenger
February	653	30	f	Alamacar	Dermatitis			alamacar	loregae	nakapiripirit	nakaale
February	649	26	m	nasiyonoit	dysentery			nasiyonoit	loregae	nakapiripirit	nakaale
February	627	4	f	Lomorunyangae	gastro enteritis			lokatapan	namalu	nakapiripirit	lomoruanyangae
February	619	6	f	Loyaraboth	Giardiasis			akuyam	kakomongole	nakapiripirit	nakaale
February	613	9	f	Naturum	Malaria			naturum	loregae	nakapiripirit	nabulenger
February	OC		m	nakasien	Malaria			nakaale	loregae	nakapiripirit	nakaale
February	620	29	f	Lobooloin	MS Pain			loreng	loregae	nakapiripirit	nabulenger
February	626	21	f	Lolachat	MS Pain			lolachat	lolachat	nabilatuk	lolachat
February	634	30	f	alamacar	otitis Media			alamacar	loregae	nakapiripirit	nakaale
February	652	29	f	Nakaale	otitis Media			nakaale	loregae	nakapiripirit	nakaale
February	612	0	f	Lolachat	Pneumonia			lolachat	lolachat	nabilatuk	lolachat
February	615	0	f	Lokibuyo	Pneumonia			loreng	loregae	nakapiripirit	nabulenger
February	617	40	f	Naturum	Pneumonia			naturum	loregae	nakapiripirit	nabulenger
February	628	25	f	Kopetatum	Pneumonia			nakaale	loregae	nakapiripirit	nakaale
February	650	0	m	ajokokipi	pneumonia			loregae	loregae	nakapiripirit	nabulenger
February	648	39	f	Nabilatuk	UTI			nabilatuk	nabilatuk	nabilatuk	nabilatuk
February	609	0	f	Nakaale				nakaale	loregae	nakapiripirit	nakaale
February	616	16	f	Nawalangor				loregae	loregae	nakapiripirit	nabulenger
February	631	18	f	Akwakori				kobeyon	loreng	nakapiripirit	nabulenger
February	632	40	f	Nawalangor				loregae	loregae	nakapiripirit	nabulenger
February	633	60	f	Longaroi				kosike	nabilatuk	nabilatuk	nayonaiangkalio
February	654	33	f	Kosike				kosike	nabilatuk	nabilatuk	nayonaiangkalio
February	758	3	f	nayoroit	Malaria	brucellosis		loasam	loregae	nakapiripirit	nabulenger
February	693	70	f	nakaale	amoebiasis	conjunctivitis		nakaale	loregae	nakapiripirit	nakaale
February	708	0	f	alamacar	Malaria	conjunctivitis		alamacar	loregae	nakapiripirit	nakaale
February		2	f	kanangakinoi	Malaria	convulsions		moruanyamion	natirae	nabilatuk	natirae
February	687	60	f	Nakaale	Malaria	cough		nakaale	loregae	nakapiripirit	nakaale
February	734	17	m	namalu	trauma	dysentery	UTI	namalu	namalu	nakapiripirit	namalu
February	716	41	m	bulambuli	Malaria	giardiasis				bulambuli	0
February	698		f	alamacar	dermatitis	Malaria		alamacar	loregae	nakapiripirit	nakaale
February	OC	1	f	nasiyonoit	measles	Malaria		nasiyonoit	loregae	nakapiripirit	nakaale
February	690	25	f	nakaale	dermatitis	ms pain		nakaale	loregae	nakapiripirit	nakaale
February	670	0	f	nasiyonoit	Malaria	Pneumonia		nasiyonoit	loregae	nakapiripirit	nakaale
February	669	17	m	aoyareng	brucellosis	UTI		loreng	loregae	nakapiripirit	nabulenger
February	OC	23	m	naturum	dysentery	UTI		naturum	loregae	nakapiripirit	nabulenger
February	673	30	f	Nakaale	Malaria	UTI		nakaale	loregae	nakapiripirit	nakaale
February	689	25	f	nasiyonoit	Malaria	uti		nasiyonoit	loregae	nakapiripirit	nakaale
February	668	32	m	Nakaale	amoebiasis			nakaale	loregae	nakapiripirit	nakaale
February	672	14	f	Arecek	Amoebiasis			loasam	loregae	nakapiripirit	nakaale
February	694	45	f	lokadwaran	Animal Bite			akuyam	kakomongole	nakapiripirit	lolachat
February	686	35	f	kosike	brucellosis			kosike	nabilatuk	nabilatuk	nayonaiangkalio
February	697	15	f	Alamacar	Brucellosis			alamacar	loregae	nakapiripirit	nakaale
February	732	15	m	nakasien	brucellosis			nakaale	loregae	nakapiripirit	nakaale
February	741	17	m	Namoropus	brucellosis			alamacar	loregae	nakapiripirit	nakaale
February	760	60	f	napak	brucellosis					napak	0
February	682	0	m	naturum	cough			naturum	loregae	nakapiripirit	nabulenger
February	718	34	f	Nakaale	cough			nakaale	loregae	nakapiripirit	nakaale
February	714	23	f	nakapiripirit	dental Caries			nakapiripirit	nakapiripirit	nakapiripirit	nakapiripirit
February	695	30	f	nawalangor	enteric fever			loregae	loregae	nakapiripirit	nabulenger
February	703	18	f	Lokwakwa	Enteric fever			alamacar	loregae	nakapiripirit	nakaale
February	692	0	f	akwakori	gastro enteritis			kobeyon	loreng	nakapiripirit	nabulenger
February	757	21	m	nayoroit	gastro enteritis			loasam	loregae	nakapiripirit	nabulenger
February	706	4	m	Atari	giardiasis					atari	0
February	717	4	m	chepusikenya	giardiasis					kween	0
February	680	1	f	Lowatachin	Malaria			lokatapan	namalu	nakapiripirit	namalu
February	683	9	m	Nakaale	Malaria			nakaale	loregae	nakapiripirit	nakaale
February	684	40	m	Alamacar	Malaria			alamacar	loregae	nakapiripirit	nakaale
February	702	1	f	Nakaale	Malaria			nakaale	loregae	nakapiripirit	nakaale
February	709	0	m	Lomorunyangae	Malaria			lokatapan	namalu	nakapiripirit	lomoruanyangae
February	762	7	m	alamacar	Malaria			alamacar	loregae	nakapiripirit	nakaale
February	765	23	f	nakaale	Malaria			nakaale	loregae	nakapiripirit	nakaale
February	667	54	m	kaiku	migraine			kaiku	namalu	nakapiripirit	amaler
February	696	17	f	alamacar	ms pain			alamacar	loregae	nakapiripirit	nakaale
February	705	67	f	Atari	ms Pain					atari	0
February	720	21	f	Nakasien	MS Pain			nakaale	loregae	nakapiripirit	nakaale
February	701	0	m	Lomorunyangae	pneumonia			lokatapan	namalu	nakapiripirit	lomoruanyangae
February	711	0	m	Loregae	Pneumonia			loregae	loregae	nakapiripirit	nabulenger
February	712	3	f	Nakaale	pneumonia			nakaale	loregae	nakapiripirit	nakaale
February	699	60	f	Nakaale	RTI			nakaale	loregae	nakapiripirit	nakaale
February	707	30	f	Tokora	rti			tokora	kakomongole	nakapiripirit	tokora
February	715	21	f	chepusikenya	RTI					kween	0
February	676	9	m	alamacar	Tonsilitis			alamacar	loregae	nakapiripirit	nakaale
February	688	43	f	namalu	UTI			namalu	namalu	nakapiripirit	namalu
February	691	30	f	naturum	UTI			naturum	loregae	nakapiripirit	nabulenger
February	700	19	m	alamacar	UTI			alamacar	loregae	nakapiripirit	nakaale
February	705	60	f	Naturum	uti			naturum	loregae	nakapiripirit	nabulenger
February	721	6	f	Losimit	UTI			kosike	nabilatuk	nabilatuk	nayonaiangkalio
February	710	23	f	Nakasien	Vaginal Candidiasis			nakaale	loregae	nakapiripirit	nakaale
February	679	1	m	Namalu	wound			namalu	namalu	nakapiripirit	namalu
February	675	11	m	Lobooloin				loreng	loregae	nakapiripirit	nabulenger
February	677
February	759	0	f	Alamacar	Malaria	Acute Diarrhoea		alamacar	loregae	nakapiripirit	nakaale
February	745	2	m	apeded	Malaria	anaemia		kokuwam	namalu	nakapiripirit	namalu
February	728	4	m	Arecek	Malaria	conjunctivitis		loasam	loregae	nakapiripirit	nakaale
February	736	40	m	Nakuri	UTI	Dermatitis		nakuri	lolachat	nabilatuk	lolachat
February	726	3	m	alamacar	Malaria	Giardiasis		alamacar	loregae	nakapiripirit	nakaale
February	723	0	f	nasiyonoit	Malaria	pneumonia		nasiyonoit	loregae	nakapiripirit	nakaale
February	763	22	f	namalu	Malaria	STI		namalu	namalu	nakapiripirit	namalu
February	744	16	f	alamacar	amoebiasis			alamacar	loregae	nakapiripirit	nakaale
February	746	70	f	akuyam	Amoebiasis			akuyam	kakomongole	nakapiripirit	nakaale
February	749	67	m	Loreng	Amoebiasis			loreng	loregae	nakapiripirit	nabulenger
February	764	17	m	Alamacar	Amoebiasis			alamacar	loregae	nakapiripirit	nakaale
February	739	12	m	ajokokipi	dental Caries			loregae	loregae	nakapiripirit	nabulenger
February	733	46	m	Namalu	gastro enteritis			namalu	namalu	nakapiripirit	namalu
February	735	1	m	akuyam	Malaria			akuyam	kakomongole	nakapiripirit	nakaale
February	748	1	f	akuyam	Malaria			akuyam	kakomongole	nakapiripirit	nakaale
February	753	45	f	Loasam	Malaria			loasam	loregae	nakapiripirit	nabulenger
February	754	0	m	Nakobekobe	Pneumonia			lokaala	nabilatuk	nabilatuk	nayonaiangkalio
February	755	0	f	Nakoriete	Pneumonia			nasiyonoit	loregae	nakapiripirit	nakaale
February	729	40	f	Nakaale	RTI			nakaale	loregae	nakapiripirit	nakaale
February	744	20	m	chepusikenya	RTI					kween	0
February	717	33	m	Nakisilet	UTI					iriiri	0
February	751	26	f	Kaiku	UTI			kaiku	namalu	nakapiripirit	amaler
February	768	14	f	Nakaale	Malaria	Amoebiasis		nakaale	loregae	nakapiripirit	nakaale
February	786	5	f	nasiyonoit	Giardiasis	Brucellosis		nasiyonoit	loregae	nakapiripirit	nakaale
February	785	6	f	nasiyonoit	Malaria	Brucellosis	Giardiasis	nasiyonoit	loregae	nakapiripirit	nakaale
February	794	16	f	namalu	amoebiasis	dysentery		namalu	namalu	nakapiripirit	namalu
February	778	2	f	ajokokipi	otitis media	enteric fever		loregae	loregae	nakapiripirit	nabulenger
February	793	18	f	namalu	gastro enteritis	Malaria		namalu	namalu	nakapiripirit	namalu
February	830	2	f	natirae	otitis media	Malaria		natirae	natirae	nabilatuk	natirae
February	779	21	f	ajokokipi	RTI	Malaria		loregae	loregae	nakapiripirit	nabulenger
February	832	43	f	napuna	giardiasis	otitis media		sakale	nabilatuk	nabilatuk	natirae
February	774	0	f	Moruanyamion	cough	Pneumonia		moruanyamion	natirae	nabilatuk	natirae
February	795	18	f	nakwanga	Malaria	RTI		kokuwam	namalu	nakapiripirit	namalu
February	846	0	f	alamacar	Malaria	RTI		alamacar	loregae	nakapiripirit	nakaale
February	796	0	m	Alamacar	Pneumonia	tinea capitis		alamacar	loregae	nakapiripirit	nakaale
February	831	28	m	alamacar	conjunctivitis	trauma		alamacar	loregae	nakapiripirit	nakaale
February	769	14	f	nasiyonoit	amoebiasis			nasiyonoit	loregae	nakapiripirit	nakaale
February	784	24	f	moruathiya	amoebiasis			alamacar	loregae	nakapiripirit	nakaale
February	796	29	f	lomuchurus	Brucellosis			loasam	loregae	nakapiripirit	nabulenger
February	813	8	f	lobooloin	brucellosis			loreng	loregae	nakapiripirit	nabulenger
February	814	8	m	moruathiya	brucellosis			alamacar	loregae	nakapiripirit	nakaale
February	815		f	lobooloin	brucellosis			loreng	loregae	nakapiripirit	nabulenger
February	822	30	f	naminit	brucellosis			okwapon	kakomongole	nakapiripirit	tokora
February	823	23	f	namalu	brucellosis			namalu	namalu	nakapiripirit	namalu
February	833	30	f	lokatapan	brucellosis			lokatapan	namalu	nakapiripirit	namalu
February	839	54	f	lomorunyangae	brucellosis			lokatapan	namalu	nakapiripirit	lomoruanyangae
February	850	21	f	nakasien	brucellosis			nakaale	loregae	nakapiripirit	nakaale
February	874	22	m	Lodoketangitomei	brucellosis			tokora	kakomongole	nakapiripirit	tokora
February	888	48	f	nawalangor	brucellosis			loregae	loregae	nakapiripirit	nabulenger
February	799	0	m	nawalangor	conjunctivitis			loregae	loregae	nakapiripirit	nabulenger
February	781	0	f	nasiyonoit	cough			nasiyonoit	loregae	nakapiripirit	nakaale
February	844	16	f	nakasien	Dental Caries			nakaale	loregae	nakapiripirit	nakaale
February	827	10	m	naturum	dysentery			naturum	loregae	nakapiripirit	nabulenger
February	849	0	f	nakaale	dysentery			nakaale	loregae	nakapiripirit	nakaale
February	773	30	m	Arecek	enteric fever			loasam	loregae	nakapiripirit	nakaale
February	890	25	f	nasinyono	enteric fever			kokuwam	namalu	nakapiripirit	namalu
February	770	54	f	Loregae	gastro enteritis			loregae	loregae	nakapiripirit	nabulenger
February	800	26	m	Moruanyamion	gastro enteritis			moruanyamion	natirae	nabilatuk	natirae
February	829	0	f	nakaale	gastro enteritis			nakaale	loregae	nakapiripirit	nakaale
February	865	1	f	nadip	giardiasis			tokora	kakomongole	nakapiripirit	tokora
February	871	23	f	napak	kidney disease					napak	0
February	771	0	m	loreng	Malaria			loreng	loregae	nakapiripirit	nabulenger
February	772	0	f	loreng	Malaria			loreng	loregae	nakapiripirit	nabulenger
February	781	9	f	Naturum	Malaria			naturum	loregae	nakapiripirit	nabulenger
February	792	16	f	namalu	Malaria			namalu	namalu	nakapiripirit	namalu
February	801	30	m	nakaale	Malaria			nakaale	loregae	nakapiripirit	nakaale
February	879	3	f	nabulenger	Malaria			loasam	loregae	nakapiripirit	nabulenger
February	843	27	m	nakapiripirit	ms pain			nakapiripirit	nakapiripirit	nakapiripirit	nakapiripirit
February	868	70	f	naturum	Otitis Media			naturum	loregae	nakapiripirit	nabulenger
February	871	30	f	alamacar	otitis media			alamacar	loregae	nakapiripirit	nakaale
February	875	28	m	nakaale	pharyngitis			nakaale	loregae	nakapiripirit	nakaale
February	776	1	f	nakaale	pneumonia			nakaale	loregae	nakapiripirit	nakaale
February	870	2	m	nawalangor	RTI			loregae	loregae	nakapiripirit	nabulenger
February	861	34	f	namalu	sub lingual swelling			namalu	namalu	nakapiripirit	namalu
February	838	0	m	narukeny	tinea corporis			okwapon	kakomongole	nakapiripirit	tokora
February	867	40	f	naturum	Tonsilitis			naturum	loregae	nakapiripirit	nabulenger
February	791	20	f	apeichorait	trachoma			akuyam	kakomongole	nakapiripirit	nakaale
February	804		f	apeichorait	trachoma			akuyam	kakomongole	nakapiripirit	nakaale
February	766	58	f	ajokokipi	typhoid			loregae	loregae	nakapiripirit	nabulenger
February	767	22	f	lomuchurus	UTI			loasam	loregae	nakapiripirit	nabulenger
February	780	37	f	Aoyareng	UTI			loreng	loregae	nakapiripirit	nabulenger
February	834	7	f	alamacar	UTI			alamacar	loregae	nakapiripirit	nakaale
February	709	25	f	nakuyon	vaginal candidiasis			lokatapan	namalu	nakapiripirit	namalu
February	703	30	f	nakaale				nakaale	loregae	nakapiripirit	nakaale
February	778	70	m	Nataparengan				nataparengan	nataparengan	nabilatuk	nabilatuk
February	857	5	f	lomorimor				lopedot	okudud	nakapiripirit	lomoruanyangae
February	873	14	f	nakaale				nakaale	loregae	nakapiripirit	nakaale
February	809	13	m	Nakiloro	Malaria	Amoebiasis		lokatapan	namalu	nakapiripirit	namalu
February	817	2	f	Alamacar	Malaria	cough		alamacar	loregae	nakapiripirit	nakaale
February	811	5	m	Nachele	Malaria	Giardiasis		lolachat	lolachat	nabilatuk	lolachat
February	803	17	m	namalu	Malaria	tinea corporis		namalu	namalu	nakapiripirit	namalu
February	806	0	f	Nakaale	Acute Diarrhoea			nakaale	loregae	nakapiripirit	nakaale
February	778	30	f	Nabilatuk	Amoebiasis			nabilatuk	nabilatuk	nabilatuk	nabilatuk
February	797	26	f	Alamacar	amoebiasis			alamacar	loregae	nakapiripirit	nakaale
February	816	65	m	tokora	amoebiasis			tokora	kakomongole	nakapiripirit	tokora
February	836	11	f	Nakaale	Amoebiasis			nakaale	loregae	nakapiripirit	nakaale
February	803	20	f	Alamacar	arthritis			alamacar	loregae	nakapiripirit	nakaale
February	836	22	f	alamacar	cough			alamacar	loregae	nakapiripirit	nakaale
February	833	0	f	Nataparengan	gastro enteritis			nataparengan	nataparengan	nabilatuk	nabilatuk
February	834	0	m	Lokona	gastro enteritis			nakasien	loregae	nakapiripirit	nabulenger
February	823	22	m	Apeded	Malaria			kokuwam	namalu	nakapiripirit	namalu
February	828	23	f	Lokiyengunet	Malaria			lokatapan	namalu	nakapiripirit	namalu
February	836	2	f	Namalu	Malaria			namalu	namalu	nakapiripirit	namalu
February	824	60	f	nakasien	otitis media			nakaale	loregae	nakapiripirit	nakaale
February	802	20	f	Nakaale	RTI			nakaale	loregae	nakapiripirit	nakaale
February	812	47	m	akuyam	RTI			akuyam	kakomongole	nakapiripirit	nakaale
February	829	1	m	acerer	RTI			acerer	moruita	nakapiripirit	moruita
February	831	0	f	Loreng	Sepsis			loreng	loregae	nakapiripirit	nabulenger
February	818	21	f	acerer	TB			acerer	moruita	nakapiripirit	moruita
February	837	21	f	Namalu	UTI			namalu	namalu	nakapiripirit	namalu
February	839	3	m	Lomorunyangae				lokatapan	namalu	nakapiripirit	lomoruanyangae
February
February	939	0	f	lolachat	amoebiasis	bacterial infection		lolachat	lolachat	nabilatuk	lolachat
February	900	5	m	nachele	fungal infection	bacterial infection		lolachat	lolachat	nabilatuk	lolachat
February	905	30	f	naturum	amoebiasis	dysentery		naturum	loregae	nakapiripirit	nabulenger
February	967	17	m	namalu	amoebiasis	dysentery		namalu	namalu	nakapiripirit	namalu
February	935	28	m	nasiyonoit	Malaria	giardiasis		nasiyonoit	loregae	nakapiripirit	nakaale
February	863	0	m	Alamacar	Cough	Pneumonia		alamacar	loregae	nakapiripirit	nakaale
February	851	3	f	Ariamaoi	Malaria	pneumonia	giardiasis	moruangibuin	nabilatuk	nabilatuk	nabilatuk
February	922	1	f	moruanyamion	amoebiasis	skin infection		moruanyamion	natirae	nabilatuk	natirae
February	909	63	m	alamacar	dermatitis	tinea pedis		alamacar	loregae	nakapiripirit	nakaale
February	954	3	f	alamacar	Malaria	wound		alamacar	loregae	nakapiripirit	nakaale
February	872	0	f	Alamacar	Acute Diarrhoea			alamacar	loregae	nakapiripirit	nakaale
February	940	2	f	nakuluny	acute diarrhoea			lopedot	okudud	nakapiripirit	lomoruanyangae
February	887	12	m	Longaroi	amoebiasis			kosike	nabilatuk	nabilatuk	nayonaiangkalio
February	942	22	f	nayoroit	amoebiasis			loasam	loregae	nakapiripirit	nabulenger
February	880	0	f	Namalu	Bacterial infection			namalu	namalu	nakapiripirit	namalu
February	927	60	f	nakaale	coryza			nakaale	loregae	nakapiripirit	nakaale
February	859	0	m	Akuyam	Cough			akuyam	kakomongole	nakapiripirit	nakaale
February	920	0	f	Lokibui	cough			kokuwam	namalu	nakapiripirit	namalu
February	845	16	f	Nakasien	Dental Caries			nakaale	loregae	nakapiripirit	nakaale
February	857	30	f	Naturum	Dental Caries			naturum	loregae	nakapiripirit	nabulenger
February	914	17	f	tokora	enteric fever			tokora	kakomongole	nakapiripirit	tokora
February	852	0	m	Nawalangor	gastro enteritis			loregae	loregae	nakapiripirit	nabulenger
February	854	0	f	Loreng	gastro enteritis			loreng	loregae	nakapiripirit	nabulenger
February	864	16	f	Namalu	gastro enteritis			namalu	namalu	nakapiripirit	namalu
February	882	0	m	Nawalangor	gastro enteritis			loregae	loregae	nakapiripirit	nabulenger
February	928	0	m	kobeyon	gastro enteritis			loreng	loregae	nakapiripirit	nabulenger
February	946	0	f	Kalapata	gastro enteritis			lokatapan	namalu	nakapiripirit	namalu
February	860	1	m	Akuyam	Giardiasis			akuyam	kakomongole	nakapiripirit	nakaale
February	911	3	m	nayoroit	giardiasis			loasam	loregae	nakapiripirit	nabulenger
February	855	9	f	Nakaale	Malaria			nakaale	loregae	nakapiripirit	nakaale
February	869	1	f	akuyam	Malaria			akuyam	kakomongole	nakapiripirit	nakaale
February	881	5	f	Nawalangor	Malaria			loregae	loregae	nakapiripirit	nabulenger
February	883	3	m	Nakaale	Malaria			nakaale	loregae	nakapiripirit	nakaale
February	884	0	m	Aoyareng	Malaria			loreng	loregae	nakapiripirit	nabulenger
February	886	1	f	Akuyam	Malaria			akuyam	kakomongole	nakapiripirit	nakaale
February	950	20	f	nakaale	ms Pain			nakaale	loregae	nakapiripirit	nakaale
February	892	35	f	alamacar	otitis media			alamacar	loregae	nakapiripirit	nakaale
February	856	0	f	Lopeduru	Pneumonia			sakale	nabilatuk	nabilatuk	nayonaiangkalio
February	860	0	f	Lokadon	Pneumonia			alamacar	loregae	nakapiripirit	nakaale
February	874	40	f	Naturum	RTI			naturum	loregae	nakapiripirit	nabulenger
February	938	30	f	lolachat	RTI			lolachat	lolachat	nabilatuk	lolachat
February	948	0	f	alamacar	RTI			alamacar	loregae	nakapiripirit	nakaale
February	885	0	m	narukeny	septicaemia			okwapon	kakomongole	nakapiripirit	tokora
February	862	20	m	Naturum	STI			naturum	loregae	nakapiripirit	nabulenger
February	917	1	f	alamacar	tinea corporis			alamacar	loregae	nakapiripirit	nakaale
February	845	47	f	Nakapiripirit	UTI			nakapiripirit	nakapiripirit	nakapiripirit	nakapiripirit
February	846	6	f	Losimit	UTI			kosike	nabilatuk	nabilatuk	nayonaiangkalio
February	887	49	m	Alamacar	UTI			alamacar	loregae	nakapiripirit	nakaale
February	991	9	m	naturukan	Malaria	animal bite	giardiasis	nakaale	loregae	nakapiripirit	nakaale
February	979	70	f	chepusikenya	hypertension	stroke				kween	0
February	OC	23	m	kokuwam	brucellosis			kokuwam	namalu	nakapiripirit	namalu
February	995	30	f	kanangakinoi	dermatitis			moruanyamion	natirae	nabilatuk	natirae
February	997	0	m	narukeny	lymphadenitis			okwapon	kakomongole	nakapiripirit	tokora
February	OC	14	f	nakasien	Malaria (severe)			nakaale	loregae	nakapiripirit	nakaale
February	OC		f	kanangakinoi	pneumonia			moruanyamion	natirae	nabilatuk	natirae
February	988	0	f	nasiyonoit				nasiyonoit	loregae	nakapiripirit	nakaale
February	OC	18	f	nakaale	giardiasis			nakaale	loregae	nakapiripirit	nakaale
February	918	0	m	nasiyonoit	pneumonia	acute Diarrhoea		nasiyonoit	loregae	nakapiripirit	nakaale
February	931	0	m	Alamacar	pneumonia	Amoebiasis		alamacar	loregae	nakapiripirit	nakaale
February	934	16	m	Kopetatum	Malaria	dental Caries		nakaale	loregae	nakapiripirit	nakaale
February	893	6	m	Nakasien	Malaria	giardiasis		nakaale	loregae	nakapiripirit	nakaale
February	894	30	f	Nakasien	Malaria	Giardiasis		nakaale	loregae	nakapiripirit	nakaale
February	896	0	m	Nachele	amoebiasis	Oral candida	conjunctivitis	lolachat	lolachat	nabilatuk	lolachat
February	898	2	f	Alamacar	Malaria	RTI		alamacar	loregae	nakapiripirit	nakaale
February	904	5	f	Nataparengan	Amoebiasis			nataparengan	nataparengan	nabilatuk	nabilatuk
February	913	0	f	Ajokokipi	Amoebiasis			loregae	loregae	nakapiripirit	nabulenger
February	913		f	Naturum	Arthritis			naturum	loregae	nakapiripirit	nabulenger
February	926	3	m	nakiloro	bacterial infection			lokatapan	namalu	nakapiripirit	namalu
February	944	30	f	lokibuyo	brucellosis			loreng	loregae	nakapiripirit	nabulenger
February	903	60	f	Kaiku	Enteric fever			kaiku	namalu	nakapiripirit	amaler
February		2	f	kanangakinoi	epilepsy			moruanyamion	natirae	nabilatuk	natirae
February	912	0	m	naturukan	gastro enteritis			nakaale	loregae	nakapiripirit	nakaale
February	933	0	f	nakaale	gastro enteritis			nakaale	loregae	nakapiripirit	nakaale
February	943	43	m	Napongae	Giardiasis			kosike	nabilatuk	nabilatuk	nayonaiangkalio
February	952	17	f	alamacar	headache			alamacar	loregae	nakapiripirit	nakaale
February	942	3	f	Nakaterot	Malaria			tokora	kakomongole	nakapiripirit	tokora
February	946	7	m	alamacar	Malaria			alamacar	loregae	nakapiripirit	nakaale
February	OC	28	m	nakaale	Malaria			nakaale	loregae	nakapiripirit	nakaale
February	930	2	f	Lolachat	Mastitis			lolachat	lolachat	nabilatuk	lolachat
February		54	m	kaiku	migraine			kaiku	namalu	nakapiripirit	amaler
February	925	30	f	Nakapiripirit	ms Pain			nakapiripirit	nakapiripirit	nakapiripirit	nakapiripirit
February	932	50	f	Alamacar	MS Pain			alamacar	loregae	nakapiripirit	nakaale
February	937	30	m	Namalu	ms Pain			namalu	namalu	nakapiripirit	namalu
February	901	18	f	Alamacar	Otitis Media			alamacar	loregae	nakapiripirit	nakaale
February	917	7	f	Alamacar	Otitis Media			alamacar	loregae	nakapiripirit	nakaale
February	902	30	f	Nawalangor	Pneumonia			loregae	loregae	nakapiripirit	nabulenger
February	915	0	m	Kopetatum	pneumonia			nakaale	loregae	nakapiripirit	nakaale
February	926	0	m	kanangakinoi	pneumonia			moruanyamion	natirae	nabilatuk	natirae
February	941	4	m	Nakaterot	pneumonia			tokora	kakomongole	nakapiripirit	tokora
February	945	0	f	nataparengan	pneumonia			nataparengan	nataparengan	nabilatuk	nabilatuk
February	949	0	f	Nakaale	pneumonia			nakaale	loregae	nakapiripirit	nakaale
February	910	28	m	Alamacar	RTI			alamacar	loregae	nakapiripirit	nakaale
February	927	0	f	Naturum	skin infection			naturum	loregae	nakapiripirit	nabulenger
February	923	22	f	Lomorimor	UTI			lopedot	okudud	nakapiripirit	lomoruanyangae
February	899	60	f	Nakaale	wound			nakaale	loregae	nakapiripirit	nakaale
February	897	30	f	Nabilatuk				nabilatuk	nabilatuk	nabilatuk	nabilatuk
February	943	43	m	nabilatuk				nabilatuk	nabilatuk	nabilatuk	nabilatuk
February	976	0	m	Lojoor	Brucellosis	Amoebiasis		lokaala	nabilatuk	nabilatuk	nabilatuk
February	955	49	f	kobeyon	taenia	brucellosis		loreng	loregae	nakapiripirit	nabulenger
February	968	11	m	Namalu	brucellosis	giardiasis		namalu	namalu	nakapiripirit	namalu
February	961	18	m	namalu	Malaria	giardiasis		namalu	namalu	nakapiripirit	namalu
February	969	5	f	Nataparengan	Malaria	Malaria		nataparengan	nataparengan	nabilatuk	nabilatuk
February	994	30	f	naturum	amoebiasis			naturum	loregae	nakapiripirit	nabulenger
February	982	60	m	Lolachat	arthritis			lolachat	lolachat	nabilatuk	lolachat
February	992	42	f	Kobeyon	brucellosis			loreng	loregae	nakapiripirit	nabulenger
February	970	0	f	Alamacar	cough			alamacar	loregae	nakapiripirit	nakaale
February	967	29	f	Naturum	dental Caries			naturum	loregae	nakapiripirit	nabulenger
February	956	23	m	Namalu SSS	dermatitis			nakaale	loregae	nakapiripirit	nakaale
February	974	0	f	Alamacar	Malaria			alamacar	loregae	nakapiripirit	nakaale
February	996	34		Moruanyamion	ms Pain			moruanyamion	natirae	nabilatuk	natirae
February	957	10	f	kanangakinoi	pneumonia			moruanyamion	natirae	nabilatuk	natirae
February	959	0	m	Namalu	Pneumonia			namalu	namalu	nakapiripirit	namalu
February	975	1	m	Nachele	pneumonia			lolachat	lolachat	nabilatuk	lolachat
February	990	30	f	akuyam	RTI			akuyam	kakomongole	nakapiripirit	nakaale
February	970	40	f	Nakaale	UTI			nakaale	loregae	nakapiripirit	nakaale
February	977	42	f	Atari	UTI					atari	0
February	981	19	f	akuyam	UTI			akuyam	kakomongole	nakapiripirit	nakaale
February	989	25	f	Aoyareng	utI			loreng	loregae	nakapiripirit	nabulenger
February	993	23	f	nakaale	UTI			nakaale	loregae	nakapiripirit	nakaale
February	980	13	f	alamacar	wound			alamacar	loregae	nakapiripirit	nakaale
February	1013	2	f	Naturum	Malaria	amoebiasis		naturum	loregae	nakapiripirit	nabulenger
February	1054	58	f	kween	gout	arthritis				kween	0
February	1043	20	m	alamacar	Malaria	cellulitis		alamacar	loregae	nakapiripirit	nakaale
February	1016	30	f	Kobeyon	Malaria	dysentery		loreng	loregae	nakapiripirit	nabulenger
February	1065	28	f	lopeduru	enteric fever	gastro enteritis		sakale	nabilatuk	nabilatuk	nayonaiangkalio
February	1002	7	m	naturum	pharyngitis	ms pain		naturum	loregae	nakapiripirit	nabulenger
February	1020	0	m	nasiyonoit	Malaria	pneumonia		nasiyonoit	loregae	nakapiripirit	nakaale
February	1005	6	f	Moruanyamion	Malaria	RTI		moruanyamion	natirae	nabilatuk	natirae
February	1084	0	m	nabulenger	Malaria	RTI		loasam	loregae	nakapiripirit	nabulenger
February		38	f	ajokokipi	giardiasis	TB		loregae	loregae	nakapiripirit	nabulenger
February	1056	65	m	kween	hypertensive	UTI				kween	0
February	1033	30	f	Apeded	Malaria	uti		kokuwam	namalu	nakapiripirit	namalu
February	1010	32	f	Alamacar	Amoebiasis			alamacar	loregae	nakapiripirit	nakaale
February	1024	30	f	nasiyonoit	Amoebiasis			nasiyonoit	loregae	nakapiripirit	nakaale
February	1031	24	f	Apeded	Brucellosis			kokuwam	namalu	nakapiripirit	namalu
February		20	f	nakiloro	brucellosis			lokatapan	namalu	nakapiripirit	namalu
February	1029	1	m	Akuyam	cough			akuyam	kakomongole	nakapiripirit	nakaale
February	1001	16	m	nakasien	dental Caries			nakaale	loregae	nakapiripirit	nakaale
February	1030	22	m	nakiloro	dental Caries			lokatapan	namalu	nakapiripirit	namalu
February	1014	34	m	Namalu	dysentery			namalu	namalu	nakapiripirit	namalu
February	1025	25	f	nasiyonoit	Enteric fever			nasiyonoit	loregae	nakapiripirit	nakaale
February	1026	59	f	nasiyonoit	Enteric fever			nasiyonoit	loregae	nakapiripirit	nakaale
February	1012	4	f	naturum	fungal infection			naturum	loregae	nakapiripirit	nabulenger
February	1003	9	f	Nabilatuk	Giardiasis			nabilatuk	nabilatuk	nabilatuk	nabilatuk
February	1006	16	f	Namalu SSS	gingivitis			nakaale	loregae	nakapiripirit	nakaale
February	1008	60	f	apeichorait	Malaria			akuyam	kakomongole	nakapiripirit	nakaale
February	1009	0	f	Lolachat	Malaria			lolachat	lolachat	nabilatuk	lolachat
February	1015	7	f	nasiyonoit	Malaria			nasiyonoit	loregae	nakapiripirit	nakaale
February	1022	34	m	Tokora	Malaria			tokora	kakomongole	nakapiripirit	tokora
February	1049	1	f	nakaale	Malaria			nakaale	loregae	nakapiripirit	nakaale
February	1022	30	f	nabulenger	ms Pain			loasam	loregae	nakapiripirit	nabulenger
February	1027	30	m	lolachat	ms Pain			lolachat	lolachat	nabilatuk	lolachat
February	1054	30	f	nakaale	Otitis Media			nakaale	loregae	nakapiripirit	nakaale
February	1000	0	m	Cucu	pneumonia			cucu	nabilatuk	nabilatuk	nabilatuk
February	1030	1	f	Akuyam	pneumonia			akuyam	kakomongole	nakapiripirit	nakaale
February	1032	0	m	Nakasien	pneumonia			nakaale	loregae	nakapiripirit	nakaale
February	1037	2	m	alamacar	pneumonia			alamacar	loregae	nakapiripirit	nakaale
February	1039	25	m	nakasien	pneumonia			nakaale	loregae	nakapiripirit	nakaale
February	1048	0	m	naturum	pneumonia			naturum	loregae	nakapiripirit	nabulenger
February	998	20	f	Apeded	UTI			kokuwam	namalu	nakapiripirit	namalu
February	1021	28	f	alamacar	UTI			alamacar	loregae	nakapiripirit	nakaale
February	1028	31	m	Alamacar	UTI			alamacar	loregae	nakapiripirit	nakaale
February	999	27	f	Nakuri				nakuri	lolachat	nabilatuk	lolachat
February	1004	75	m	Tokora				tokora	kakomongole	nakapiripirit	tokora
February	1007	39	m	Loregae				loregae	loregae	nakapiripirit	nabulenger
February	1023	70	m	Nawalangor				loregae	loregae	nakapiripirit	nabulenger
February	1063	0	m	Nabilatuk	Malaria	pneumonia	conjunctivitis	nabilatuk	nabilatuk	nabilatuk	nabilatuk
February	1046	59	f	lomuchurus	Brucellosis			loasam	loregae	nakapiripirit	nabulenger
February	1051	1	f	Akuyam	Cough			akuyam	kakomongole	nakapiripirit	nakaale
February	1056	1	m	lomuchurus	cough			loasam	loregae	nakapiripirit	nabulenger
February	1047	22	m	Apeichorait	Dental Caries			akuyam	kakomongole	nakapiripirit	nakaale
February	1058	18	m	alamacar	dysentery			alamacar	loregae	nakapiripirit	nakaale
February	1044	0	f	nasiyonoit	gastro enteritis			nasiyonoit	loregae	nakapiripirit	nakaale
February	1052	47	m	akuyam	Giardiasis			akuyam	kakomongole	nakapiripirit	nakaale
February	1041	56	m	Alamacar	Malaria			alamacar	loregae	nakapiripirit	nakaale
[truncated: 13,819 more rows]
